# Supplementary material for: Reprogramming alternative macrophage polarization by GATM-mediated endogenous creatine synthesis: A potential target for HDM-induced asthma treatment
Source: Front Immunol. 2022 Sep 13;13:937331. doi: 10.3389/fimmu.2022.937331 (PMC9513582; doi:10.3389/fimmu.2022.937331)
Supplement: Supplementary file 6 [file Table_1.xlsx]

## Sheet: Sheet1
Gene	logFC_1*PM.KO.M0 -1*PM.WT.M0	FDR_1*PM.KO.M0 -1*PM.WT.M0	logFC_1*PM.KO.M1 -1*PM.WT.M1	FDR_1*PM.KO.M1 -1*PM.WT.M1	logFC_1*PM.KO.M2 -1*PM.WT.M2	FDR_1*PM.KO.M2 -1*PM.WT.M2	logFC_-1*PM.WT.M0 1*PM.WT.M1	FDR_-1*PM.WT.M0 1*PM.WT.M1	logFC_-1*PM.WT.M0 1*PM.WT.M2	FDR_-1*PM.WT.M0 1*PM.WT.M2
Chil3	1.44762	0.00109274	1.69505	0.000458611	-0.0115485	0.987784	-0.332265	0.445878	12.5924	2.05242e-21
Gm38575	4.29289	0.0466773	-2.03134	0.0352947	-1.05155	0.00315101	5.99461	6.55227e-05	11.9659	2.46359e-14
Cxcl3	2.62484	0.639355	3.28611	1.42907e-05	1.33176	0.0261155	10.1597	2.37258e-09	11.5224	1.90289e-10
Chil4	0	1	0	1	-1.6483	0.0138449	0	1	11.3539	4.53709e-08
Rnase2a	2.65998	0.818009	0	1	0.433544	0.752955	0	1	11.0643	4.67633e-05
Gjb2	0	1	0.590401	0.688207	0.561925	0.571219	5.88702	0.0261017	10.3764	9.87509e-07
Ccl11	0	1	0.82047	0.763702	1.55937	0.0163284	2.75214	0.353942	9.75693	3.16345e-07
Il13ra2	-1.85447	0.65831	-1.23078	0.310364	-1.61668	0.0119637	3.88862	0.00858607	8.67953	1.30439e-08
Gm6522	0	1	0	1	-0.401417	0.535883	0	1	8.3635	3.27037e-07
Msx3	0	1	0	1	0.618004	0.596233	0	1	8.15366	0.000280362
Sprr2j-ps	0	1	2.21589	0.41722	-2.1611	0.0211164	0	1	8.14746	5.92908e-05
Cxcl2	1.07944	0.576765	1.40137	0.137755	-0.780824	0.506815	5.45902	1.39299e-05	8.03023	1.66284e-07
D5Ertd615e	1.87054	0.734695	-0.226495	0.953892	-2.51781	0.0439683	3.27812	0.286777	7.98165	0.000175514
Car4	0	1	0.0319112	1	-0.666627	0.434541	3.92828	0.223458	7.96901	5.24249e-05
Il1b	2.05396	0.643313	1.46271	0.19346	1.56424	0.227836	10.1287	1.80626e-06	7.9043	6.32881e-05
Acod1	0.74182	0.730946	-0.218317	0.864015	1.06998	0.386861	10.706	1.154e-08	7.8423	7.02069e-07
Sprr2e	0	1	-0.700053	0.503785	-1.25985	0.264816	7.57243	0.000650209	7.84042	0.000471923
Areg	2.65698	0.513692	1.26741	0.448006	0.0151114	0.997197	3.64262	0.143142	7.76746	4.29488e-05
Il23a	0	1	0.340716	0.885125	-3.10713	0.0175426	3.93197	0.133706	7.58899	0.000240773
Pdcd1lg2	1.1813	0.410717	0.344222	0.773746	0.153149	0.747797	0.873223	0.411065	7.58712	2.13039e-13
Serpina3c	3.16373	0.275695	-3.23184	0.213314	-0.559085	0.53025	3.23184	0.117529	7.53191	1.03837e-05
Mgl2	0.120451	0.958144	2.64597	0.178124	-0.46472	0.427613	-3.69047	0.0104514	7.47709	7.00011e-12
Nppb	0	1	0.29257	0.912867	-0.15159	0.895162	2.75946	0.223055	7.47506	2.15137e-05
Rassf10	-2.63781	0.425704	0.873167	0.191091	-1.59823	0.00932114	4.38551	8.84307e-05	7.41346	4.05315e-09
Col6a5	-3.07532	0.00100464	-3.04186	0.0365334	-1.50215	0.00104544	-1.83331	0.00351322	7.37171	9.03482e-13
Retnla	0.828287	0.874916	4.26613	0.432365	-0.11474	0.927058	-3.81407	0.435475	7.36191	1.0576e-06
Upp1	2.07544	0.425299	2.05428	0.00128801	1.72818	0.00605698	8.53553	5.9594e-10	7.32986	3.62229e-08
Tarm1	-0.591895	0.889331	1.09677	0.0489489	1.54272	0.0110255	8.52945	6.19575e-11	7.23178	3.81827e-09
Htr7	2.66632	0.573886	1.9644	0.0141441	1.82576	0.0368953	8.12368	2.77308e-05	7.1608	0.000392809
Pglyrp3	0	1	-1.20634	0.0846362	-0.792256	0.374865	8.35451	1.00087e-06	7.14056	3.09788e-05
Dbx2	3.53365	0.202124	0.0972174	0.963185	-1.46007	0.118024	4.17197	0.034116	6.90277	0.000130572
Kcng3	2.66858	0.454208	-0.569215	0.79876	0.816435	0.384801	3.62832	0.105934	6.8965	9.61083e-05
Ptgs2	1.82823	0.196471	0.243779	0.827216	-0.529943	0.67806	7.18815	2.87763e-07	6.86456	7.58701e-07
Cst7	0.704147	0.667126	-0.622983	0.0953352	0.693138	0.0912328	8.13427	1.25818e-13	6.84762	1.16816e-11
Il6	1.32723	0.443659	0.986617	0.0626531	-0.184876	0.816694	7.29841	1.78229e-10	6.8233	1.61478e-09
Cxcl1	-0.901273	0.265339	0.299084	0.478481	-1.04161	0.0144061	4.65353	3.93712e-11	6.64249	3.24447e-13
Gm15056	0	1	-0.0723499	0.947204	0.774766	0.458489	8.5418	1.69263e-05	6.61201	0.0010363
Cd209e	0	1	0	1	-0.643876	0.564935	0	1	6.43545	0.00115073
Cdh1	0.573176	0.33888	-1.66306	0.146879	-0.215161	0.591218	-1.87254	0.00151535	6.36239	4.57261e-15
Slamf1	1.68686	0.709544	-1.31543	0.0359728	-0.0613326	0.969183	10.0919	3.89504e-10	6.33396	4.14526e-05
Ighv1-77	8.64311	0.0314469	7.94997	0.0373092	2.27191	0.247164	0	1	6.2822	0.09746
Cdcp1	3.17316	0.318188	-1.18844	0.442293	0.590761	0.586635	4.75931	0.0150603	6.27472	0.000383266
Ch25h	-0.298323	0.739542	0.00232129	1	-0.415596	0.349455	4.0157	1.54157e-10	6.21906	2.82186e-13
Ccl24	-0.889982	0.654229	-1.20089	0.408945	-0.337729	0.699259	0.179572	0.882193	6.17448	2.46394e-08
Ffar2	0	1	0.0898922	0.966605	-2.04085	0.0436131	4.17335	0.0359961	6.13383	0.000214884
Tmem26	0.550601	0.401978	-0.425706	0.524776	-0.428252	0.310976	-0.40232	0.428249	6.05751	2.18615e-13
Lipg	-1.5761	0.329515	-0.987195	0.150717	-0.867262	0.121207	2.59715	0.000432164	5.96138	6.87048e-10
Gm45397	2.94674	0.0875457	0.149054	0.923817	0.0549297	0.967035	2.72723	0.0489965	5.81368	3.91419e-06
Olr1	0.842543	0.0382924	-0.628588	0.0377055	-0.0234836	0.96452	2.44261	3.17868e-09	5.81153	8.73901e-16
Myh3	4.48424	0.10956	3.58495	0.202024	1.10543	0.312546	0	1	5.78494	0.00319196
Tnf	1.00976	0.0324355	-0.949346	0.0146134	-1.19684	0.00361157	6.6712	1.67504e-14	5.76599	4.05827e-13
Lcn2	1.25853	0.783926	0.398616	0.665693	1.94835	0.0478677	12.567	4.23079e-10	5.75026	0.000257626
Csf3	-1.64255	0.709448	2.15013	0.00170169	0.511611	0.525311	6.48378	2.51403e-07	5.64853	4.82001e-06
Ccl7	-0.846559	0.233883	0.383901	0.433467	-0.444026	0.442134	5.35865	3.32286e-11	5.6292	4.38398e-11
Fgf21	-4.0709	0.259613	-0.960713	0.561109	-2.14931	0.0226812	1.16129	0.391892	5.56329	2.56022e-05
Dthd1	-0.755997	0.832838	-1.32905	0.383436	-1.4711	0.0425188	1.75546	0.174361	5.52366	1.24068e-06
Il12a	-4.45097	0.279894	-0.636586	0.33267	1.32578	0.058692	6.25284	5.25769e-07	5.51453	4.71295e-06
Mei4	0.899789	0.743865	-0.616414	0.715824	-0.412826	0.649764	1.55697	0.274259	5.42404	3.91076e-06
Ceacam18	0	1	0.0201175	0.991713	1.78392	0.0436317	7.10967	2.64563e-05	5.40587	0.00264856
Sprr2a3	-1.64617	0.540459	0	1	-0.863047	0.152023	-3.51769	0.102183	5.40306	5.78911e-07
Cxcl5	-2.16743	0.0144013	-1.52778	0.00371246	-1.20367	0.0187634	4.83774	6.66735e-10	5.40305	3.05991e-10
Adipoq	0	1	0	1	-1.55641	0.355846	0	1	5.39584	0.0159198
Car6	0.999461	0.326215	-0.810378	0.3128	-2.31402	0.000318788	1.23429	0.0771641	5.38689	3.23664e-09
Car2	0.639895	0.624465	0.658133	0.388819	-0.164448	0.846747	1.11503	0.13708	5.36279	7.36877e-09
Slc7a2	0.626308	0.0585583	-0.210009	0.488411	-0.0471615	0.922495	5.05488	3.94119e-15	5.33949	3.92378e-15
Adm2	0.41047	0.765478	0.398346	0.480802	-0.985046	0.0708792	3.22471	6.06702e-06	5.31355	2.89853e-09
Bdkrb2	3.73851	0.0094516	0.709829	0.36349	0.426687	0.644235	4.31869	0.000271635	5.30293	1.13751e-05
Il12b	0.414463	0.925913	-1.32789	0.0204551	-0.452048	0.601448	9.22396	5.73424e-11	5.30121	7.55919e-06
Alpk2	1.63421	0.291987	-0.482379	0.4705	0.135485	0.880881	4.60512	2.61976e-06	5.21585	3.16411e-07
Gm49146	-2.63276	0.435905	0	1	-1.64366	0.0621033	-2.63276	0.259733	5.14128	0.000103189
Tnfrsf11b	-0.199562	0.912152	-0.531575	0.301845	-0.00829421	0.997556	3.62543	2.66785e-07	5.12874	8.75276e-10
Aqp9	-0.0575085	0.980988	-0.771693	0.265644	-1.79056	0.00117342	0.694387	0.23851	5.05607	7.5148e-10
Elovl3	1.31832	0.678191	0.278877	0.937884	-2.20861	0.0347298	0.0869251	0.976457	4.99535	0.00022057
Krt23	0.631528	0.75851	0.335025	0.71481	-1.25926	0.101462	2.66279	0.00447545	4.95871	1.5045e-06
Serpinb2	0.805211	0.17802	-0.347575	0.43867	0.15039	0.815668	5.58793	3.3739e-12	4.9304	6.67698e-11
Ccl5	1.09571	0.527252	0.514959	0.497448	3.42798	0.000179635	12.2169	5.55418e-12	4.86358	6.69043e-06
Nhs	-0.136562	0.908247	-1.57416	0.0157977	-1.37907	0.00100791	0.554222	0.24732	4.82417	1.45853e-11
Ocstamp	1.40236	0.0343164	-0.831771	0.625481	0.803885	0.0931412	-2.48358	0.00310223	4.79746	4.44059e-10
Clec4e	1.08177	0.019448	-0.261361	0.533266	0.945029	0.0259309	7.40251	9.29848e-15	4.77496	1.37878e-11
Cth	-0.28404	0.844198	-0.619767	0.334088	-0.706429	0.273058	2.09207	0.000947247	4.76178	1.81377e-08
H2-M2	0.519301	0.567421	-0.725451	0.105474	1.29341	0.0076912	5.83209	8.05998e-12	4.74665	6.54302e-10
Gm6093	-3.02629	0.0866491	-0.0637729	0.963049	0.0010724	1	0.870162	0.290005	4.73731	4.10226e-08
Pla2g5	1.19542	0.655715	-2.5349	0.0190588	-1.16983	0.203348	4.42796	0.000209995	4.73047	8.75949e-05
Rab39b	0.270126	0.923272	0.495455	0.675598	-0.474924	0.549982	0.92388	0.402476	4.70731	1.5996e-06
Rgs4	2.46024	0.202836	0.790639	0.615022	0.307326	0.806823	1.44755	0.385146	4.70592	0.000350815
AA467197	-0.000908453	1	0.718616	0.15612	-0.12575	0.876773	6.25604	2.56099e-11	4.6972	5.28645e-09
Flt1	0.58486	0.150485	-2.46464	4.06232e-06	-0.175643	0.672972	0.596046	0.0523766	4.60978	2.12281e-13
Cish	-0.68766	0.373724	0.156019	0.754168	0.28551	0.420278	1.16164	0.00698155	4.60599	1.15597e-12
Inhba	1.8717	0.701198	-1.47241	0.20063	-0.746262	0.746539	7.04502	0.000693044	4.60437	0.0641302
Il19	-1.85353	0.648754	1.00516	0.42848	1.18117	0.208572	2.75177	0.0989985	4.57788	0.0015427
Gm13889	2.31641	0.0829693	0.557226	0.649483	-1.85634	0.0304003	1.27468	0.282466	4.57053	1.76874e-05
Slc7a11	1.4827	0.0109327	1.07511	0.0250529	0.360166	0.551859	4.96273	9.83522e-11	4.56909	8.89532e-10
Kcnd3	-1.84015	0.136727	-3.27104	0.151689	-0.687111	0.158919	-1.74066	0.065062	4.56043	9.50437e-09
Trim66	0.548581	0.684497	0.0846337	0.946316	-1.21846	0.0357013	0.579022	0.479646	4.55269	4.48228e-08
Usp43	-0.475386	0.765103	-2.36086	0.00279197	-0.335774	0.610252	2.60407	0.000137097	4.52012	2.04652e-08
Gm8126	-2.63915	0.359607	0	1	-1.76383	0.0407712	-2.63915	0.195461	4.48778	0.000160728
Ccl22	0.452258	0.587372	0.406867	0.494172	0.221316	0.715562	0.337555	0.534994	4.48523	5.64777e-10
Chl1	-0.554979	0.803073	-1.0869	0.166303	-0.450656	0.630314	3.34668	0.000239479	4.47132	7.6159e-06
Tnfaip6	-0.157015	0.955312	0.671079	0.317326	-0.28448	0.75589	3.61708	2.40827e-05	4.45648	1.35779e-06
Ccl20	-0.405399	0.900518	-1.23962	0.4162	-1.66512	0.0931268	1.05877	0.393357	4.44715	0.000104527
Ehf	0	1	-0.990492	0.526404	-4.4452	0.0620874	4.56456	0.0197569	4.4452	0.0264219
Il20rb	1.52554	7.26561e-05	-0.806154	0.0121458	0.60994	0.0185571	1.29354	2.82482e-05	4.44189	8.55012e-15
Ccl17	-1.95972	0.379378	0.316126	0.890481	-1.23813	0.0489913	-0.973701	0.485746	4.42513	1.0552e-06
Gm26535	2.65647	0.543763	1.2338	0.602426	-1.75196	0.460696	2.7429	0.330558	4.4154	0.0723549
Awat1	-1.85061	0.588856	3.05199	0.222085	-3.06156	0.0109999	-1.85061	0.404013	4.38619	0.000656075
Serpina3n	-0.562681	0.513604	-0.0845323	0.880196	-0.27709	0.588351	2.26451	1.13121e-05	4.33534	4.51664e-10
Aldh1a3	-0.418389	0.536135	1.06144	0.0171766	-0.207309	0.643199	0.0821293	0.866045	4.29711	8.18361e-12
Map3k7cl	-0.998773	0.370506	-2.9397	0.0173312	-0.857924	0.116712	0.069953	0.933913	4.26955	1.92187e-08
Nog	1.20332	0.612839	1.02773	0.199027	-2.2447	0.0218018	3.44436	0.00301487	4.26946	0.000224683
Krt76	1.87051	0.630857	-1.95429	0.536078	-1.0814	0.600821	1.95429	0.423618	4.25112	0.0465572
Heatr9	2.66739	0.495107	-0.843784	0.22115	-0.143999	0.959097	9.7791	1.25971e-07	4.24925	0.0641866
Gm43834	-1.2751	0.679836	-5.22058	0.0230941	-1.65814	0.0635529	2.07496	0.0784407	4.22263	0.000161897
Syt7	0.527069	0.697711	-0.890771	0.127887	0.340454	0.611347	3.20876	7.95591e-06	4.21424	1.01931e-07
Gm50419	1.43572	0.523922	0.0612995	0.951343	0.595294	0.512277	5.25315	4.35389e-06	4.21375	0.000237785
Ccl8	0.106131	0.98692	1.10762	0.105455	1.85539	0.0149107	5.18676	1.91475e-06	4.19934	6.25086e-05
Ptgs2os	2.28599	0.236916	0.509322	0.596682	0.0189536	0.99584	3.73967	0.00305943	4.17487	0.000883516
Rbp4	-1.73987	0.136781	-0.174342	0.873996	-2.80606	3.04385e-05	0.0850654	0.924522	4.1435	4.30016e-08
Gm26611	0.807604	0.800873	1.0605	0.168772	1.11881	0.105257	3.30054	0.00420983	4.11908	0.000210152
Nrcam	1.03676	0.169318	0.340937	0.619331	-0.636848	0.259751	0.634736	0.287871	4.10297	1.99281e-08
Gm7644	1.20379	0.685726	-1.04666	0.217441	1.54246	0.0811979	5.31678	2.94965e-05	4.0993	0.00158991
Mmp9	1.86	0.103383	0.959646	0.326312	1.13606	0.308411	1.21392	0.165825	4.09426	0.000116806
Lad1	-2.58379	0.232473	0.0657056	0.980173	2.16727	0.000434271	-0.256867	0.84699	4.08379	2.59839e-06
Chac1	0.244448	0.706838	-0.601845	0.114729	-1.01243	0.00764959	1.56833	5.45626e-05	4.08292	2.26598e-11
Serpina3g	-1.33901	0.0939019	0.671814	0.0796786	0.0162414	0.989823	4.86929	1.06661e-11	4.0812	6.75034e-10
Gm2396	1.32053	0.665449	-1.19989	0.260748	0.225096	0.865225	4.06162	0.00223345	4.05451	0.00240953
Clic6	3.16284	0.357743	2.21895	0.465873	-4.05073	0.139478	0	1	4.05073	0.0726832
Bpifc	0	1	-0.658832	0.389554	-4.04809	0.0723786	7.01527	4.29054e-05	4.04809	0.0320275
Sprr2a2	-4.76251	0.0601474	0	1	-1.34609	0.0545432	-4.76251	0.0202289	4.04472	1.06718e-05
Slc35g3	0	1	0.320895	0.895527	-0.500508	0.829848	3.24655	0.165121	4.0421	0.0672277
Cyp7b1	-1.65924	0.026583	-1.84901	0.00291557	-1.55435	0.00625616	2.02633	0.000221745	4.02267	2.67772e-08
Rasgrp1	0.627733	0.58883	-0.360486	0.386322	1.83434	0.000212882	7.5827	8.75567e-14	3.94961	4.52034e-08
Stc2	-0.260594	0.670901	-0.226421	0.514569	-0.771542	0.0164067	1.96768	4.09361e-07	3.94595	3.30025e-12
Tnfsf15	0.132194	0.923272	-1.06157	0.0278567	0.288276	0.626076	3.27333	1.04014e-07	3.94476	7.39658e-09
Mmp13	1.13345	0.0218546	0.559994	0.19346	-0.140161	0.820349	0.946117	0.0172039	3.91676	6.4499e-10
Gm16685	0.0267023	1	-0.0647995	0.931751	-0.145019	0.88484	6.57284	2.04096e-09	3.90922	4.35615e-05
Adtrp	1.49167	0.451883	-1.06694	0.327388	-1.35467	0.135771	2.8363	0.0123585	3.90729	0.000334852
Slc7a3	-0.602516	0.558033	-0.441261	0.53906	-1.14635	0.0470659	0.605796	0.312044	3.87718	1.09166e-07
Gm26902	-0.60412	0.660541	-0.118642	0.819292	-0.546914	0.256712	3.61713	4.81475e-08	3.83559	2.39573e-08
Soat2	1.50138	0.0201238	-1.25439	0.0312277	-1.55053	0.00446405	1.71553	0.00133252	3.82835	3.41108e-08
Ereg	0.20331	0.88784	0.503243	0.348288	0.695553	0.231264	3.25067	1.30814e-06	3.81603	1.50275e-07
Msx1	-0.274333	0.814013	-0.100061	0.902442	-0.0393313	0.965167	0.525596	0.348534	3.79958	1.25743e-08
AC161757.1	1.87075	0.593082	-0.092358	0.913281	1.83146	0.137725	8.89916	1.54248e-07	3.79941	0.0649584
Ighv3-5	6.07911	0.00564784	4.09736	0.0125621	2.55389	0.0337149	1.95315	0.380442	3.79384	0.070489
Il11	0.336312	0.909309	1.31354	0.149075	0.722278	0.425016	1.84292	0.083215	3.76273	0.000207614
Pglyrp2	0.0198371	1	-1.19874	0.308747	-0.466404	0.786812	4.61773	0.00225018	3.75418	0.0186169
Wnt2	-0.0545129	0.971329	1.44344	0.0676323	-0.918189	0.0275704	-2.30305	0.000441643	3.7522	1.84474e-09
Pde4b	0.350969	0.268869	0.135358	0.563372	0.162741	0.563645	3.71585	4.10806e-15	3.74787	7.81086e-15
Cyp27b1	-3.80178	0.19926	-1.28764	0.354406	-0.722347	0.460099	1.44193	0.211864	3.70576	0.000336417
B230303A05Rik	-0.277404	0.936829	-0.988887	0.239258	-0.348884	0.770583	4.31936	5.17186e-05	3.6966	0.00045041
Socs1	-0.215148	0.880257	1.8865	0.00019402	1.56859	0.00119292	5.67694	7.57563e-12	3.69421	3.73216e-08
Serpina3i	-0.579151	0.506868	-0.205427	0.715188	-0.492116	0.299511	1.38467	0.0045544	3.69221	1.7458e-08
Ccl12	-1.73497	0.200684	1.40397	0.00382285	1.69513	0.00112865	4.89659	1.70473e-09	3.6873	4.73527e-07
Ceacam19	-0.390517	0.489294	0.302321	0.447351	0.0783482	0.872786	0.4432	0.205513	3.66587	2.09578e-11
Lif	-0.42859	0.626906	-0.458336	0.350777	0.322137	0.584809	2.29062	1.47975e-05	3.66448	1.55728e-08
Mospd4	0.0259411	1	0.502284	0.686413	-2.30883	0.00371684	0.311739	0.79034	3.66403	2.3857e-05
Gm867	0.920756	0.728996	-0.180762	0.924102	-1.03568	0.308529	1.51035	0.278808	3.66235	0.00124322
Nupr1	0.4902	0.229565	-0.334839	0.273822	-1.211	0.000439212	3.3448	9.5454e-12	3.63849	7.54725e-12
Arg1	-1.24051	0.113578	2.05291	0.00497836	0.00183087	1	0.446418	0.47522	3.63511	3.6291e-06
Tnfaip8l3	0.1434	0.946066	1.0556	0.0331503	1.40057	0.00625616	3.50499	1.02657e-06	3.62858	7.45554e-07
Gpr84	1.32308	0.0230343	0.188917	0.656415	1.85754	3.74355e-05	3.64312	1.40039e-09	3.61249	3.33422e-09
Siglece	0.485063	0.488855	0.158609	0.661247	2.62396	1.01407e-07	5.03577	3.23796e-13	3.60374	5.13697e-10
Hcar2	0.414805	0.636143	0.216049	0.63385	-0.762905	0.104786	4.41096	1.78185e-10	3.59128	1.43022e-08
Ptgfr	-1.40057	0.468905	-1.3005	0.149222	-1.44515	0.0493503	2.14711	0.0113948	3.57855	3.80307e-05
Col6a6	-3.14879	0.0186609	0.265472	0.935904	-1.76336	0.00205574	-3.85692	0.00206448	3.5752	2.72203e-07
Angptl4	0.646901	0.32313	0.102887	0.850886	-1.38175	0.00282861	2.13961	1.41155e-05	3.57268	5.79962e-09
Gpm6b	0.235695	0.786273	-1.07353	0.0314499	-0.75224	0.0745652	1.16542	0.00689438	3.5711	2.04047e-09
Loxl4	0.384671	0.687442	-0.609163	0.244117	-0.11791	0.863586	1.86259	0.000425656	3.55852	3.32398e-08
Rasef	-1.85469	0.539054	0.263799	0.926664	-1.84314	0.0857313	0.0973945	0.969555	3.53676	0.00259737
U90926	0.323165	0.941379	1.60367	0.000761852	0.909405	0.221142	8.71975	3.27157e-12	3.53381	0.00169387
S1pr3	-1.06827	0.058639	-2.57503	7.22295e-06	-0.0201838	0.984618	2.29072	7.70218e-07	3.5274	1.06549e-09
Gm29483	0.422897	0.875089	1.99973	0.356075	0.0796305	0.957267	-2.10832	0.239614	3.51236	0.000719006
Btbd11	0.604864	0.506868	1.46248	0.159973	0.0655819	0.93913	-2.25304	0.00642262	3.50941	2.20804e-07
Gm49087	0	1	0	1	1.29142	0.292897	0	1	3.50469	0.0465741
Gm10634	1.83753	0.200225	-1.03308	0.334158	0.00870026	1	2.23344	0.0283651	3.50445	0.000359216
A2ml1	0	1	-3.27237	0.346994	-3.50401	0.314524	3.27237	0.233172	3.50401	0.19971
Dnah12	-0.724468	0.73123	0.740139	0.454036	-0.798611	0.307477	0.871568	0.380386	3.50379	5.43953e-05
Ighv13-2	5.65383	0.135737	6.20879	0.0544632	2.18723	0.349136	0	1	3.50307	0.333582
Glrp1	0.705393	0.261122	-1.12086	0.00758298	-1.09096	0.00802974	3.19322	6.56971e-09	3.4956	2.43221e-09
Trib3	0.179917	0.810454	-0.36764	0.376053	-1.47746	0.000804063	1.50991	0.000168779	3.48942	1.28939e-09
Ccr4	1.87672	0.697493	1.63702	0.552519	2.36195	0.148052	1.93763	0.505878	3.48576	0.202668
Gm20541	0	1	-3.23114	0.3238	-1.60894	0.590005	3.23114	0.21127	3.48535	0.175117
Bcat1	0.592884	0.135158	0.293927	0.384169	-0.458362	0.173264	0.826534	0.0068131	3.46875	1.67036e-11
Hbegf	0.768013	0.192154	0.384882	0.458515	0.148617	0.828355	0.107816	0.83441	3.46248	2.08325e-08
P2rx3	-1.03448	0.572522	-1.9341	0.0872481	-1.62371	0.0536821	1.33522	0.131972	3.40294	0.000134197
Gm34276	2.39532	0.227033	-0.215529	0.898943	0.551662	0.662964	2.51167	0.0803934	3.39982	0.0106044
Chst7	0.563481	0.640421	0.301058	0.832775	-0.167054	0.85811	-1.35472	0.125155	3.38576	7.49921e-06
Sprr1a	-2.72724	0.00243946	1.10221	0.7404	-3.53532	5.8729e-06	-6.74255	1.62289e-06	3.3747	8.10179e-07
AC147806.2	2.4352	0.212186	0.197153	0.789924	-0.174002	0.911625	6.07346	8.64955e-07	3.37242	0.0104999
Hs3st1	-0.593357	0.334918	0.0258708	0.979355	-0.157168	0.775313	-0.700608	0.107543	3.36951	2.37565e-09
Irx3	0.956383	0.717338	-2.57613	0.0291521	-1.70802	0.133806	3.68834	0.00141022	3.36132	0.00423273
Slc1a4	0.144683	0.846002	-0.177204	0.671283	-0.777554	0.0345488	1.00868	0.00393863	3.35739	2.946e-10
Rnf19b	0.312749	0.101792	0.277149	0.0894106	-0.297393	0.0949111	2.37827	1.4273e-14	3.35228	1.47005e-16
Bcl2a1a	0.701655	0.0970322	-0.354566	0.289347	0.0902753	0.857186	2.57135	5.19795e-09	3.34012	1.24183e-10
Il18r1	0.0184076	1	1.34716	0.0571937	-1.34334	0.0049748	-0.161724	0.841815	3.3074	1.41745e-07
Gem	-0.673147	0.323327	-0.943634	0.0407219	-1.47506	0.00159109	1.78888	9.76282e-05	3.30636	1.36218e-08
Fosl1	0.288626	0.690396	0.0635281	0.90601	-1.09233	0.00601337	1.56038	0.000188393	3.29971	2.04438e-09
Itga2	1.25831	0.307588	-1.53624	0.0177476	-1.16331	0.108884	4.32795	5.48701e-07	3.28976	6.31031e-05
Gm48709	0.456018	0.777262	-2.66028	0.00616691	-1.07895	0.143977	2.33799	0.00233647	3.28688	5.58196e-05
Rnd1	-1.2949	0.00326354	-0.221969	0.55216	-1.18401	0.00190262	2.16376	1.53775e-07	3.27495	3.30279e-10
Sox9	0.160342	0.661789	-1.50529	3.59337e-05	-0.533729	0.0215054	-0.487565	0.0271694	3.27447	2.13039e-13
Bdkrb1	1.68128	0.0163446	0.652203	0.166241	0.372654	0.537865	3.41988	3.00711e-07	3.24199	1.00919e-06
Jak2	0.0240573	0.971664	-0.294139	0.193316	-0.519393	0.0327089	3.29892	2.85551e-14	3.23816	1.38311e-13
Ralgds	-0.307043	0.129086	0.103876	0.556925	-0.26899	0.136918	3.04767	4.90146e-16	3.22986	3.23427e-16
Fpr3	0.024015	1	0.342826	0.489185	2.34939	0.0017709	8.21969	3.1996e-11	3.22776	0.00892366
Vcam1	-1.19572	0.0165452	-0.455917	0.229953	-0.450879	0.305176	3.11097	2.31565e-09	3.21182	2.81747e-09
Tuba8	-2.75284	0.146225	-0.60985	0.471607	1.10027	0.0777268	1.87161	0.0185248	3.21169	6.94823e-05
Gm15601	0.265276	0.8323	-1.18366	0.232153	-0.533098	0.342576	-0.475777	0.497431	3.19781	5.60294e-07
Ttll11	0.907451	0.060751	0.969259	0.0572749	-0.246474	0.601242	-0.887129	0.0441803	3.19713	2.20961e-09
Scimp	0.0434659	0.989161	0.602512	0.165177	0.791705	0.086776	3.10459	2.55951e-07	3.17298	2.56933e-07
Lrrc32	0.604355	0.111494	0.352193	0.338191	-0.215236	0.590813	-0.807226	0.00992216	3.17004	6.3272e-11
Nav3	1.008	0.23961	-0.731265	0.271521	-0.249203	0.747137	1.51873	0.0132261	3.16841	5.7334e-06
Arg2	1.29792	0.0609542	1.93736	0.000319053	0.514093	0.335187	2.65352	6.77426e-06	3.16477	5.01486e-07
Aanat	0.0240368	1	-0.0383595	0.984337	-0.618753	0.553379	2.40431	0.0189008	3.15244	0.00162075
Fpr1	1.83685	0.000622811	1.36175	0.000605746	2.49657	5.54026e-07	6.45645	1.45301e-14	3.15157	1.00908e-08
Artn	0.0179389	1	-5.48657	0.0164852	2.07614	0.0180018	2.84561	0.0246456	3.14288	0.0117014
Zc3h12a	0.307017	0.183425	0.285903	0.116221	-0.143848	0.539802	3.18573	1.39132e-15	3.13968	3.92378e-15
1700012B09Rik	1.87657	0.614731	0.961029	0.159903	2.12157	0.156875	8.14831	6.80477e-06	3.13295	0.171239
Bmp6	-2.17844	0.00888393	-1.4552	0.0287414	-2.36745	0.000206171	0.672039	0.207609	3.13254	1.25175e-06
Gm7247	3.16839	0.449992	1.93496	0.232667	1.81906	0.387015	3.66002	0.179378	3.13121	0.280872
Tmem30b	0	1	-1.95071	0.483126	0.715755	0.721171	1.95071	0.365757	3.12628	0.135409
Serpina3h	-0.343181	0.860272	-0.75002	0.455011	0.0323735	0.98479	0.739738	0.370699	3.12384	7.65366e-05
Cd209b	2.65889	0.319232	0	1	0.721079	0.679207	0	1	3.12367	0.0869777
Ier3	-0.0073677	1	1.08705	0.0529183	0.0378997	0.977557	2.40433	4.45643e-05	3.12149	2.07084e-06
Gm10687	0	1	-3.27469	0.217719	-1.24174	0.637669	3.27469	0.121029	3.11909	0.146781
Ighv1-74	7.51873	0.00600124	5.05938	0.0169694	4.24083	0.0172169	1.93747	0.566419	3.11524	0.345109
Ahr	-0.367741	0.328222	-0.263234	0.355633	-0.454026	0.10922	0.979165	0.000272957	3.1105	5.07247e-12
Adora2a	0.98029	0.00257069	-0.487392	0.0403881	0.177268	0.574478	4.94526	4.90146e-16	3.10884	3.00637e-12
Npr3	1.34844	0.33078	4.25963	0.0455213	0.993304	0.158182	-3.81369	0.0446375	3.09109	0.000484361
Gm43302	1.20788	0.73123	0.342922	0.602191	1.25829	0.247233	8.11953	3.77071e-09	3.08929	0.0425108
Gbp11	-2.63702	0.535053	0.141477	0.823279	-0.0101146	1	8.32725	1.04946e-09	3.08402	0.0259318
Klk8	1.0396	0.364442	-0.810648	0.456889	0.30266	0.71334	0.535372	0.546099	3.07997	5.56631e-05
Tgm2	-0.124912	0.847806	0.211012	0.560968	-0.272591	0.525027	1.63809	5.19365e-06	3.07831	4.77213e-10
Nfkbia	0.351277	0.328222	0.154262	0.603269	-0.244466	0.472635	4.02017	4.55046e-14	3.07129	1.16816e-11
Socs2	-0.00466715	1	-0.871331	0.00159681	-0.353344	0.0620837	-0.532034	0.00654863	3.05329	3.92378e-15
Snhg1	0.0658809	0.923097	0.518392	0.0879593	-0.907544	0.00319787	0.286538	0.308685	3.04596	2.93897e-11
Cyb5r2	0.0224932	1	-0.10836	0.942669	-0.331483	0.750382	1.19954	0.228491	3.03828	0.000890768
Gm13230	-1.97267	0.291068	-0.914747	0.277081	-0.158494	0.892607	2.51998	0.00354128	3.03785	0.000628032
Errfi1	0.0640804	0.915776	0.287553	0.308143	-0.348179	0.244655	0.48222	0.0540517	3.03775	8.29113e-12
Btc	0.383748	0.709234	-0.811751	0.196816	-0.834563	0.118024	1.0969	0.0454249	3.02342	1.15624e-06
Foxq1	1.63225	0.262199	0.518043	0.729337	0.150313	0.905688	0.352553	0.800939	3.01159	0.0019339
Gadd45a	-0.422759	0.566867	-0.206758	0.713239	-1.25139	0.0126637	0.542792	0.224113	3.00039	2.18912e-07
Tnfrsf8	0.843102	0.0610028	-0.396888	0.140262	0.640356	0.0368953	5.62511	1.67667e-15	2.98591	5.13392e-10
Slc1a5	-0.334098	0.291686	-0.974334	0.000676881	-1.35411	9.99492e-06	-0.0945981	0.700326	2.98564	2.3858e-12
Pcolce2	0.448825	0.31362	0.91502	0.0550987	-0.277612	0.448511	-1.84068	2.70513e-05	2.9849	1.07141e-09
Sorbs2	1.05664	0.170048	-0.340418	0.484007	0.799003	0.122956	4.24451	3.24674e-09	2.97433	2.4225e-06
Tfpi2	-1.20686	0.150777	-0.859331	0.115179	0.00861168	0.996746	1.39642	0.00503461	2.9716	2.60308e-07
Kcnt2	-2.347	0.200126	-3.01671	0.0341045	-0.464812	0.636725	1.04972	0.248656	2.95433	0.000575956
Platr16	0.270114	0.929122	-3.59915	0.0231866	-0.926453	0.349586	1.99783	0.0495488	2.95301	0.0023968
Aldh1l2	0.0518217	0.971718	-0.625008	0.199742	-0.65552	0.214636	1.45607	0.00160863	2.94447	3.33349e-07
Ms4a4a	2.09662	0.000668434	0.912749	0.0271971	2.61584	2.8405e-06	6.14144	6.1001e-13	2.94332	3.9138e-07
Ptgs2os2	-0.536459	0.843728	0.0152121	0.993711	0.168359	0.883857	5.86146	2.47791e-08	2.94297	0.00143356
Slc6a13	1.70544	0.138913	0.263826	0.714153	1.71788	0.0137603	3.90898	1.10649e-05	2.94216	0.000623806
Ccl9	0.00247841	1	0.180977	0.74118	0.065964	0.935479	-0.581421	0.176059	2.93754	3.16411e-07
Slc7a1	0.181198	0.666503	-1.03905	0.000761852	-0.835107	0.00388469	0.785182	0.00181301	2.93682	1.45783e-11
Mcf2l	0.834744	0.0640448	0.663187	0.228932	0.0230999	0.980304	-2.50699	1.173e-06	2.93658	8.10957e-09
Ccdc3	-1.44392	0.458592	0.833226	0.693111	-3.23244	0.00270603	-1.87293	0.180507	2.93184	0.00108785
Mir155hg	0.774967	0.611397	-0.356646	0.485216	0.650684	0.34369	6.49278	6.66569e-11	2.92755	0.000226812
Abtb2	0.811308	0.0948579	0.747026	0.0560389	-0.0582597	0.929742	2.10093	2.18439e-06	2.92458	1.85545e-08
Madcam1	-0.451787	0.851499	-0.88405	0.239297	-1.89122	0.0401457	3.66577	7.97057e-05	2.91988	0.0012677
Lta	2.24304	0.446606	-0.167402	0.855854	0.604495	0.730207	7.21449	7.39307e-07	2.90552	0.111741
Nfkbiz	0.0772468	0.938536	-0.0182041	0.98258	-0.552931	0.237794	2.98455	1.83049e-08	2.90344	4.87292e-08
Bhlhe22	-0.426001	0.857908	0.559057	0.560968	0.489454	0.61393	1.36445	0.141	2.88566	0.00126672
Pi16	1.65201	0.515253	-4.56555	0.223216	0.584091	0.71588	0.756028	0.704109	2.88526	0.0486461
Samd11	2.16991	0.0300735	-0.435795	0.605908	-1.21907	0.127335	2.30898	0.00445757	2.88267	0.000447505
1110002J07Rik	-0.0720918	0.941006	-0.841814	0.0121302	1.76993	5.11372e-06	3.03427	2.95618e-10	2.88159	1.80593e-09
Htr1b	2.36721	0.0430472	1.37572	0.0490463	1.29249	0.0849481	3.06517	0.000930431	2.87314	0.00200899
A930007I19Rik	0.14015	0.636002	0.605784	0.00100416	0.273944	0.123731	2.29772	8.75567e-14	2.85894	3.92378e-15
Has1	2.1573	0.253842	0.292698	0.719456	-0.0375042	0.990758	5.00979	1.81063e-05	2.85757	0.0247622
Pla1a	0.964739	0.438116	0.399634	0.476616	-0.231573	0.798613	4.7162	3.87477e-08	2.85734	0.000193885
Gm41724	-1.95314	0.157146	-0.297313	0.638891	-0.386397	0.588702	2.61482	9.94149e-05	2.85591	3.15035e-05
Saa3	1.143	0.059474	1.02361	0.0536809	1.56873	0.00655992	7.0694	3.58821e-12	2.85489	2.53393e-06
Enpp2	-1.39186	0.000184731	-2.27422	6.4258e-08	-1.82528	1.02301e-06	1.73254	1.06755e-07	2.8397	4.73433e-11
Asns	0.300681	0.592752	-0.514175	0.17864	-1.02557	0.0109072	0.583661	0.0866953	2.81567	1.25743e-08
Sema3a	-0.55932	0.0538875	-1.04119	0.00127158	-1.7285	3.86642e-07	-1.18444	1.05517e-05	2.78921	6.92849e-12
Slc36a2	0.863595	0.253842	-2.5684	0.000458611	-0.269711	0.696244	2.01444	0.000284221	2.78737	4.78638e-06
4833427F10Rik	1.39453	0.446441	1.77484	0.0251811	2.04991	0.0139032	3.10461	0.00348694	2.78165	0.0101972
P3h2	0.0322217	1	-1.06528	0.636417	-0.633333	0.54653	-0.533113	0.72268	2.78057	0.00393891
Map1b	0.0349253	0.978914	-0.78798	0.0476957	-0.889334	0.0245871	0.748686	0.031679	2.77435	1.47745e-08
Il1rap	0.359184	0.545409	-0.811269	0.0423917	-0.240725	0.615388	1.40014	0.000268621	2.77123	1.60809e-08
AC167036.1	2.6308	0.145943	0.0242583	0.988998	0.575367	0.668077	4.95558	3.44991e-05	2.75244	0.0445079
Ang2	2.92374	0.156181	-2.75962	0.358884	0.435674	0.796666	0.90436	0.679277	2.75188	0.088416
Klf5	-0.706285	0.112578	-0.208782	0.631153	-0.70691	0.025661	-0.160433	0.655867	2.75047	6.87048e-10
4930417O13Rik	1.68936	0.566111	-0.604476	0.784633	-2.71513	0.171562	1.80642	0.331301	2.74233	0.0913241
Gm13822	4.11459	0.0337554	0.989706	0.105039	1.96591	0.0999113	8.17844	1.34572e-08	2.73604	0.146675
Gm16867	1.99673	0.485952	0.188786	0.868018	0.460336	0.802622	4.90269	0.000605553	2.73225	0.113659
Snhg12	0.102273	0.874374	0.791887	0.0144112	-1.2547	0.0002401	0.652166	0.024286	2.72004	4.9891e-10
Fign	-3.25593	0.0471008	-1.42327	0.457415	-0.811697	0.283673	-1.48964	0.149774	2.70993	0.000322092
Slc6a12	-0.455929	0.516487	0.297862	0.491615	1.1492	0.00747011	2.2	3.27227e-06	2.68305	2.10273e-07
Rgs16	0.614492	0.325728	-0.167361	0.72202	0.255166	0.634589	2.38843	1.18709e-06	2.68064	2.59949e-07
Krt18	-1.57927	0.0155423	0.613557	0.587963	-0.84652	0.0765369	-3.38786	7.21001e-06	2.67718	6.72678e-07
Ddx4	-1.09564	0.171295	0.052578	0.963557	0.996156	0.0409135	-0.642248	0.273031	2.67315	2.79186e-06
Zfp819	-2.6428	0.509624	0.445196	0.749527	1.24343	0.302767	2.53146	0.088481	2.66811	0.0703778
Sod2	0.196633	0.569559	0.316715	0.173402	0.645776	0.0100825	4.64322	4.90146e-16	2.66257	6.6919e-12
Tdrd9	2.13676	0.0381815	1.12207	0.0234229	0.742789	0.287447	5.13895	9.17467e-09	2.6623	0.00116
Gbp2b	-3.14674	0.292822	0.299832	0.685106	1.79059	0.0323364	4.81714	1.23771e-05	2.6513	0.0165887
Mefv	0.727237	0.522434	0.227152	0.749176	1.64467	0.0174641	4.83512	5.59741e-08	2.64279	0.000298708
Fndc7	0.466337	0.725978	1.09031	0.0717303	-0.430405	0.578944	2.00308	0.00293516	2.63926	0.000144109
Pcdh9	-0.624372	0.600601	-1.50365	0.0801939	-1.12169	0.0983113	0.522685	0.449526	2.63603	0.000123023
Sh2d6	1.57213	0.150949	-1.89058	0.0749865	-1.63901	0.0518247	1.45143	0.0822966	2.63104	0.0012665
Cp	-0.591303	0.348718	-0.605521	0.124447	0.582914	0.190002	3.66048	4.66493e-10	2.63024	2.15972e-07
Clca3b	0	1	1.09906	0.73186	-2.62586	0.518324	1.95257	0.514556	2.62586	0.384244
Esrrg	1.87138	0.587035	-1.05773	0.627484	-2.62276	0.354638	3.27134	0.116623	2.62276	0.233282
Krt79	0	1	0	1	0.55466	0.827857	0	1	2.62128	0.236014
Gm48786	1.13126	0.48127	-1.23099	0.118678	0.442072	0.650402	3.29791	0.0002759	2.61775	0.00445617
Gpr141	-0.025629	0.990996	-0.648084	0.0902916	-1.95724	4.37771e-05	3.01851	5.33822e-09	2.61601	1.02952e-07
Ighv1-66	8.2829	0.00214566	9.0034	0.000721974	7.35473	0.000211217	0	1	2.61538	0.464234
Trgc2	1.87688	0.702111	3.95916	0.204476	2.31582	0.28436	0	1	2.61351	0.379627
A330040F15Rik	0.734986	0.415387	0.0255949	0.96845	1.23799	0.00961729	7.14758	8.75567e-14	2.6124	1.37722e-05
Gbx1	-0.651625	0.602658	-0.179917	0.826124	-0.962131	0.134846	1.24947	0.0492734	2.61239	8.18596e-05
Socs3	-1.15348	0.0430124	0.206871	0.693991	0.113483	0.878895	5.02872	5.29755e-11	2.60805	1.81895e-06
Nfkbie	0.207322	0.320663	0.0707597	0.680279	-0.0257582	0.920615	3.06267	1.68125e-16	2.60329	3.92378e-15
Ppp1r15a	0.0914845	0.889331	-0.303549	0.34605	-1.33595	0.000205001	1.51733	5.75264e-06	2.5966	1.89496e-09
Vgf	-1.47714	0.197472	-0.55144	0.456053	-1.28723	0.0854545	1.98793	0.00393863	2.59229	0.000342213
Gm19026	-1.85354	0.593642	-0.588196	0.451091	1.65916	0.13343	5.64702	4.40035e-05	2.5881	0.092603
Avil	-1.28053	0.542155	0.99629	0.562452	-1.39424	0.175195	-1.20769	0.374569	2.5874	0.0064075
Angptl6	0.0972929	0.922359	-0.192455	0.725666	-1.53437	0.000568392	0.0199882	0.971703	2.58523	1.45892e-07
Ifi205	-0.555644	0.62606	-0.527676	0.265349	0.119634	0.88358	7.56845	5.28676e-13	2.58381	3.07717e-05
C3	-1.28666	0.00050955	-0.578498	0.0604752	0.31306	0.4011	2.64696	4.15183e-10	2.58342	1.47348e-09
Gm44210	0.0239973	1	-3.50806	0.057293	-2.08599	0.109151	1.9113	0.112027	2.5829	0.0250099
Gm29371	-2.30308	0.0127764	-1.88414	0.00846956	-1.35471	0.018558	1.13916	0.0357162	2.57847	1.81411e-05
Nmnat2	2.8084	0.0447936	0.936645	0.206144	0.892338	0.392352	4.02661	0.000208914	2.56721	0.0264109
Gdf15	0.137832	0.891397	-1.6814	0.00187697	-1.4741	0.00545374	2.83229	5.35636e-07	2.56521	3.14707e-06
Art2a	-0.43486	0.506691	-0.479178	0.17267	-0.0118654	0.992364	3.71194	5.85776e-11	2.55927	8.89339e-08
Ptgir	0.010913	0.997745	-0.822987	0.00399192	-1.15177	0.000147522	0.979798	0.000150476	2.55594	9.74313e-11
Six1	1.44943	0.254028	0.590727	0.475594	1.48914	0.0448009	2.04083	0.0194208	2.55148	0.0032165
Cd274	-0.0434188	0.955572	0.145429	0.664909	-0.049972	0.922076	5.53352	2.81911e-15	2.54526	1.69692e-09
Tfcp2l1	-0.710628	0.219077	-3.06626	0.000826719	-1.36128	0.00120084	-0.826448	0.054142	2.54355	1.05485e-07
Cd8a	0.778907	0.76314	0.985991	0.330744	0.74223	0.51237	2.07074	0.0817888	2.54071	0.0273562
Trpc6	0.856928	0.55506	1.09869	0.584724	-0.072447	0.954179	-2.10548	0.123389	2.5386	0.00178691
Slc30a4	-0.137375	0.897283	-0.920894	0.0997021	0.0406719	0.961897	0.24922	0.610912	2.53592	1.23464e-06
Ero1l	-0.0991066	0.829164	0.141258	0.596343	-0.843518	0.00182933	2.14626	2.36977e-10	2.52504	3.6159e-11
Steap1	-0.767205	0.1378	-0.0998402	0.847614	-1.11512	0.0100845	0.615926	0.1013	2.52171	3.33349e-07
Il1a	-1.59782	0.399102	-0.352737	0.692464	0.144946	0.905366	2.5104	0.003265	2.50284	0.00357635
Ddit3	0.283999	0.533152	-0.528816	0.0902145	-1.26356	0.000348798	1.65368	1.38921e-06	2.50056	3.01442e-09
Epha2	-0.80476	0.0294773	-0.163699	0.647034	-0.725257	0.0330986	0.275705	0.353587	2.48761	4.74811e-09
Kcnq5	0.337822	0.737916	-1.37494	0.0306011	-0.567773	0.354479	1.21314	0.0226033	2.48631	2.36938e-05
Gm42575	-0.110943	0.970285	-1.94383	0.0515147	-1.18304	0.141335	1.56082	0.04803	2.48285	0.00167293
Malt1	0.456307	0.0367652	-1.20095	2.38641e-06	-0.248856	0.257411	3.15061	2.51479e-15	2.47823	4.15111e-13
Tnfaip3	0.97668	3.82523e-05	-0.751746	0.000304773	-0.298078	0.130405	2.96056	2.20306e-15	2.47618	1.38516e-13
Slc7a14	0.182897	0.938333	2.21248	0.360128	-0.0112933	0.998681	-4.45298	0.0134278	2.474	0.00228925
Nos2	-6.05162	0.321084	0.54207	0.508153	2.32585	0.0278755	13.2041	3.44489e-10	2.47107	0.0617938
Kcnk12	4.58457	0.000213345	1.75176	0.0126231	1.75615	0.0326044	3.59263	0.00058919	2.46974	0.027983
Fam167a	-0.663101	0.581716	-0.961869	0.120334	-0.931573	0.121712	1.89652	0.00158481	2.46416	7.8374e-05
Psph	-0.191201	0.696357	0.0434574	0.920866	-0.984727	0.00232434	-0.178853	0.543829	2.4547	1.84474e-09
Ivl	-0.524133	0.664456	-0.969112	0.213426	-1.60889	0.0190912	0.6785	0.303247	2.45255	0.000261553
Traf1	0.277967	0.690688	-0.135306	0.758921	0.305256	0.545486	5.47217	4.1505e-13	2.44646	4.42849e-07
Car12	0.265781	0.872931	0.210447	0.720873	-0.294479	0.722678	4.56637	2.8672e-08	2.44629	0.000411162
Ptpn5	1.75489	0.184799	0.321186	0.870896	0.358837	0.764518	-0.556158	0.68987	2.44372	0.0114283
Timd4	1.396	0.268587	0.616901	0.339224	1.61097	0.0150648	2.9501	0.000350708	2.44343	0.00339202
Slc1a2	0.135568	0.958963	0.393589	0.572645	0.740646	0.346063	3.14662	8.33894e-05	2.44085	0.00190932
Klf4	-0.283244	0.118096	-0.288361	0.05362	-1.04809	2.61038e-07	1.46608	1.6126e-11	2.43603	3.92378e-15
Nfkb1	0.330037	0.0657407	0.172891	0.27544	-0.22506	0.200853	0.877746	4.22638e-07	2.43513	8.55012e-15
Zfp385b	-3.146	0.0549954	-0.600578	0.74299	-0.528758	0.535881	-1.3723	0.185622	2.43391	0.00114261
Tmem200a	1.51928	0.111215	-0.26345	0.723932	1.23337	0.0637541	2.64182	0.000427181	2.42569	0.00114872
Sod3	-1.18407	0.100166	-0.753283	0.114027	0.668185	0.209447	3.07926	2.12208e-07	2.42227	1.07691e-05
Syt12	0.0140491	1	-0.222644	0.707319	-0.981161	0.0273272	-0.504281	0.249032	2.41686	1.21236e-06
Trabd2b	0.271636	0.681886	-0.741163	0.124438	-0.211149	0.69371	-0.380198	0.347084	2.40533	3.72462e-07
Lama1	0.977499	0.412884	-1.01379	0.282222	0.0561659	0.971873	1.04453	0.193167	2.404	0.00265333
Mid1-ps1	1.56295	0.137273	-0.186259	0.850886	0.0264938	0.991762	2.07263	0.00930303	2.4009	0.00303372
Mcc	-0.138686	0.814012	-1.47858	0.000130866	-0.670608	0.0355604	1.41762	1.19252e-05	2.40086	3.95636e-09
Gipr	1.99388	0.587618	1.21115	0.10694	-0.398938	0.888835	7.51651	1.60664e-06	2.39581	0.279459
AU021092	3.81915	0.0277323	1.9736	0.228602	0.0456974	0.991882	0.888874	0.682138	2.3936	0.150703
Gm10388	2.43278	0.310899	0.770897	0.561734	-0.391729	0.860948	2.73381	0.0947674	2.38458	0.167471
Il1rl2	-0.00551812	1	0.164808	0.380767	-0.0563597	0.829848	0.825326	1.26433e-05	2.38242	2.12281e-13
Has2	1.46914	0.0830324	1.41187	0.0539038	-1.09488	0.137306	0.418035	0.574777	2.37413	0.000691326
Gm12089	1.62996	0.154996	-0.937783	0.48661	-0.191767	0.866949	0.451868	0.678773	2.3733	0.00481076
Tnfsf4	1.66741	0.42606	1.514	0.0386463	2.03424	0.0328581	4.32662	0.000227044	2.3706	0.070301
Itgb3	-0.662885	0.176186	-0.708015	0.117976	-0.572381	0.188007	-1.20267	0.00191141	2.36658	3.26108e-07
AC161166.1	0.87882	0.573894	1.25737	0.15746	-1.8454	0.0519617	0.959751	0.328637	2.35779	0.0063294
Nfil3	-0.375072	0.080816	0.519366	0.00689572	-0.438965	0.0220275	0.715173	7.85394e-05	2.35308	3.24447e-13
Tph1	-2.19516	0.31362	0.69626	0.391085	-2.32489	0.0270669	2.21906	0.0138963	2.35262	0.00922969
Rgcc	-0.450516	0.424616	0.664945	0.0902145	-1.12517	0.00508909	0.500921	0.168176	2.34641	2.16772e-07
Phgdh	-0.491239	0.315561	-0.0546902	0.917867	-1.19893	0.00358974	-0.434005	0.208553	2.33266	2.21729e-07
Fjx1	-0.147279	0.872962	-0.359558	0.595908	-0.804487	0.0659966	-1.2127	0.00997388	2.33114	1.7046e-06
Selp	-1.12943	0.23665	-0.500989	0.599643	-1.81491	0.0106423	-0.863132	0.209293	2.33114	0.00042624
Ddhd1	0.0290958	0.982724	-1.06743	0.00608678	-0.161105	0.748986	0.708429	0.0289463	2.32904	9.80463e-08
Mex3b	0.126465	0.803791	-0.175313	0.613327	-0.887213	0.00293122	-0.886412	0.00146371	2.32875	1.18327e-09
Hoxb9	0.491745	0.870281	-0.559163	0.62929	-0.139634	0.935234	2.54602	0.0249915	2.327	0.0446018
Fam83c	0.163247	0.96803	-0.22972	0.872694	-0.170794	0.916303	1.72858	0.123869	2.31256	0.0331748
Paqr3	0.121299	0.833993	-0.063432	0.879939	-1.3046	9.40683e-05	-0.0417946	0.904042	2.31061	2.78556e-09
Lipn	0.382492	0.515935	0.667697	0.0912601	0.584385	0.126442	0.598822	0.107091	2.30645	2.53929e-07
Igfbp5	-1.35158	0.203128	-0.602407	0.812553	0.886417	0.117441	-3.12597	0.0029827	2.29764	0.000178535
Fchsd2	0.248799	0.624465	-0.768257	0.0312281	0.373642	0.286139	0.399253	0.187687	2.29329	1.48555e-08
Wnt6	1.65059	0.0613553	1.20682	0.0294679	2.68741	7.16194e-05	3.45454	3.42822e-06	2.29057	0.00113014
Irf4	0.951615	0.00705408	2.10714	3.18691e-06	0.563696	0.0666758	-0.999692	0.00221999	2.28411	6.62495e-09
Mcoln2	-0.00235135	1	0.307291	0.131891	0.040959	0.902508	1.99546	2.89473e-11	2.284	8.11916e-12
Serpina3f	0.0218485	1	0.299232	0.612664	1.51924	0.0981255	8.22139	8.74706e-11	2.28331	0.0634379
F10	-0.442824	0.134517	-0.441796	0.0755973	-0.0012265	1	2.51147	1.69117e-11	2.27606	2.67009e-10
Wipf3	-0.376616	0.790752	-0.714701	0.512435	0.724513	0.271679	-0.492672	0.53416	2.27389	0.000629406
Slc25a33	0.00441442	1	0.426163	0.145851	-0.763577	0.0120834	1.02529	0.000399259	2.26931	4.33499e-09
Adora2b	0.198289	0.709448	0.461161	0.10694	0.515692	0.101791	2.77691	1.19053e-10	2.25861	1.07152e-08
Cysrt1	1.41194	0.443628	1.79954	0.111107	-0.721256	0.596834	0.873938	0.53004	2.25848	0.0453913
Gm29686	0.347047	0.711967	-0.495269	0.416373	-0.618056	0.268348	0.730948	0.156359	2.25742	4.42623e-05
Gm12589	0.216522	0.750628	-0.129904	0.816464	-0.629827	0.0932953	-0.28313	0.485959	2.25557	2.09587e-07
Vegfc	-0.669907	0.0020445	-0.480377	0.0134104	-1.22403	7.77443e-07	0.486115	0.00420702	2.24266	2.52036e-12
Mthfd2	0.356523	0.433609	-0.80647	0.0201362	-0.658282	0.0690475	0.911039	0.00341432	2.24047	5.99471e-08
Fzd10os	-1.04804	0.359927	-0.837796	0.295878	-1.27877	0.0817315	0.797633	0.245137	2.22806	0.00112566
Tnfsf9	0.384908	0.627753	-0.00159218	1	-0.675161	0.200665	2.47458	3.21456e-06	2.21704	1.99311e-05
Ksr2	1.17813	0.00114428	0.889992	0.201826	0.447809	0.172374	-4.41146	3.85559e-11	2.20385	1.50461e-08
Extl1	-0.130128	0.867035	-1.48922	0.00158478	-1.13301	0.00526313	0.277747	0.451932	2.2015	5.51738e-07
Htr2a	0.569797	0.187415	-0.743084	0.0268528	-0.139615	0.757668	2.14736	1.12955e-07	2.19877	1.2104e-07
Gng4	2.62546	0.226794	-2.27201	0.12735	0.0611579	0.988083	3.47007	0.0163926	2.19218	0.20103
Lat	0.0115866	1	-0.48722	0.513493	-0.968536	0.092042	-1.82606	0.00124684	2.18917	7.34662e-05
Snx22	-1.85549	0.681975	0	1	-1.37947	0.587098	-1.85549	0.508747	2.18834	0.279185
Gpt2	-0.0461221	0.923746	-0.381474	0.0885311	-0.650121	0.00450742	-0.14475	0.483736	2.18495	2.81063e-11
Gm12764	0.774181	0.779703	0.909033	0.272763	0.564095	0.686351	3.90307	0.000602591	2.18156	0.0810669
Gpc1	0.179989	0.649548	-0.328255	0.205005	-0.148079	0.674804	0.273918	0.242132	2.18019	9.35456e-10
Slc13a3	1.36338	0.0371554	0.244533	0.651478	1.58829	0.00151397	1.99275	0.000228603	2.17903	8.16877e-05
Shmt2	0.0145767	0.988818	-0.100299	0.689439	-0.670795	0.00436594	-0.296295	0.135453	2.17719	4.38398e-11
Ank2	0.0575524	0.971438	-1.12686	0.0640009	-0.931708	0.0864874	0.101009	0.862149	2.17556	4.6906e-05
Rel	0.259297	0.3895	-0.352278	0.115563	-0.452588	0.0556028	1.07792	4.68284e-06	2.17442	6.3272e-11
Grhl1	1.5461	0.0138435	-0.0372121	0.968077	-0.42781	0.46456	1.00337	0.0579568	2.17253	6.56666e-05
Kcnq4	-0.718632	0.692094	-3.13282	0.0105472	-2.54672	0.00977875	1.69062	0.0379033	2.17093	0.00746897
Elfn1	0.52305	0.640007	-0.719611	0.287065	0.0643553	0.957168	1.8512	0.00391537	2.1694	0.000979918
Relb	0.148067	0.542838	0.425451	0.0130741	-0.410681	0.0196412	1.54149	5.11984e-11	2.16901	2.76724e-13
Pim1	-0.372526	0.344734	0.174457	0.589568	-0.708634	0.0271004	2.05316	2.02219e-08	2.16555	1.53926e-08
Ramp3	0.304892	0.84257	1.45139	0.0265984	-1.49012	0.0399882	1.35688	0.0438901	2.16491	0.00136378
Nipal1	0.195597	0.95776	0.276747	0.796507	0.941941	0.382677	2.64304	0.0111501	2.16488	0.0447799
Arap2	-0.363821	0.44563	-1.60691	0.000387713	-1.01342	0.00555308	-0.367732	0.251552	2.16032	1.30566e-07
Mrc1	0.0351302	0.949034	0.324889	0.248639	-0.0149485	0.978452	-5.26705	1.68125e-16	2.1454	1.14192e-10
Rasgrf2	-0.0115963	1	-2.16458	3.58068e-05	-0.330134	0.325366	0.458633	0.131866	2.14226	2.34162e-08
Tma16	0.216806	0.488855	0.934076	0.000124372	-0.097174	0.73777	2.37506	1.99149e-12	2.14168	3.94131e-11
Acot2	0.0538629	0.951252	-0.730438	0.075362	-1.13956	0.00182158	-0.469215	0.157887	2.14129	1.24293e-07
Dsg2	-0.694019	0.466468	-2.15765	0.00461649	-0.361491	0.643275	1.15224	0.0419044	2.12862	0.000416789
Ripk2	0.502581	0.00119875	0.000380586	1	-0.129946	0.40647	2.00902	4.10806e-15	2.12741	3.92378e-15
Slamf6	0.716367	0.107032	0.881773	0.00263477	1.49353	1.99803e-05	4.22712	1.17376e-13	2.12663	1.53854e-07
Gdnf	0.0126893	1	0.100842	0.928048	0.277813	0.829508	3.0387	0.00117869	2.12486	0.0264475
Zc3h12c	0.281431	0.608436	-0.751358	0.029982	-0.274949	0.531367	3.03451	4.1673e-10	2.12485	2.93039e-07
Grem2	3.54287	0.00870483	1.60804	0.0604752	2.96214	0.00361157	3.68775	0.00107512	2.12097	0.0815179
Fas	-0.314018	0.256215	0.806831	0.00026623	-0.0365866	0.907709	2.36136	6.07862e-13	2.11947	1.45853e-11
Gfra2	2.06725	0.0185042	-0.625716	0.615946	1.61902	0.0233292	-0.519928	0.565942	2.11884	0.00357635
Cgref1	0.639828	0.406114	0.737196	0.175949	-0.293065	0.641637	0.576611	0.280015	2.11497	6.61967e-05
Tfrc	1.20082	0.000428148	-0.0917677	0.786136	1.04816	0.000799332	0.0991592	0.726899	2.11354	7.916e-09
Snhg17	0.416728	0.080816	0.258468	0.228602	-0.711197	0.00107927	-0.0511556	0.814852	2.11328	1.53186e-11
Thbs4	0.528793	0.889979	-2.80297	0.00201901	-0.0991514	0.969057	6.15039	5.74602e-07	2.10684	0.137982
Casp4	-0.196624	0.5758	0.239012	0.275897	-0.804633	0.00112865	3.49704	7.90807e-15	2.10647	1.7646e-10
Snhg5	0.0603036	0.91316	0.0379925	0.913547	-0.683245	0.00784896	0.440211	0.055936	2.10207	7.20249e-10
Klf15	-2.24331	0.0337007	-0.786977	0.331287	-1.36852	0.0491161	0.333881	0.636297	2.09973	0.00111225
Slpi	-0.133505	0.849587	2.11494	4.32272e-06	1.01327	0.00722602	4.07434	4.15976e-12	2.09063	4.62012e-07
Sesn2	0.0653936	0.892718	-0.928244	0.000696254	-0.88534	0.000713744	0.546457	0.011197	2.08963	3.83369e-10
Aldh18a1	-0.0203613	0.973057	-0.692012	0.00217187	-0.70958	0.0012702	0.13607	0.477664	2.08561	1.98373e-11
Dlc1	-0.655457	0.0643516	-0.293078	0.353046	-0.627	0.0447136	0.342099	0.213488	2.08084	2.10509e-08
Ifrd1	-0.0415013	0.942198	0.193772	0.44808	-0.96549	0.000444752	1.15432	6.45142e-06	2.07904	8.18599e-10
Aff2	0.41828	0.860708	-0.39045	0.780794	-0.461529	0.714528	0.841821	0.448456	2.07834	0.0315485
Tmem45a	-1.05691	0.0224687	0.580055	0.11481	-0.161894	0.743076	0.737808	0.0298677	2.07569	9.32496e-07
Plekhh1	-0.00715029	1	-0.842853	0.219466	-1.25967	0.0620251	1.25671	0.0386499	2.07347	0.000961188
Pde3a	-0.36946	0.639254	-1.14887	0.0324024	-0.437285	0.434566	0.711316	0.110607	2.07342	4.80257e-05
Rars	-0.0100488	0.990996	-0.205773	0.232216	-0.672238	0.000453183	0.613822	0.000209228	2.06626	1.11242e-12
4930440I19Rik	1.94963	0.00691179	1.40839	0.00750755	0.756016	0.185616	2.27794	0.000201578	2.06624	0.000714515
Calcrl	0.904372	0.00148139	-1.10536	0.000207398	-0.64516	0.011736	0.887118	0.000202948	2.06613	7.76139e-10
Cd209a	2.50978	0.0340827	3.05883	0.250851	-0.508203	0.679332	-4.05998	0.0541185	2.05711	0.0364932
Osgin2	0.452676	0.101452	-0.3671	0.116828	-0.662655	0.00719936	1.19573	2.06068e-06	2.05519	3.99647e-10
Myc	0.192953	0.486366	0.208073	0.328375	-0.491156	0.0187519	-0.783831	9.15897e-05	2.05389	1.82289e-11
Ms4a8a	-0.733956	0.074838	0.169512	0.666175	0.085357	0.865225	0.0315514	0.935816	2.05073	1.95187e-07
Frmd5	0.720359	0.731663	-0.211514	0.920866	-0.011371	1	0.128537	0.935446	2.0475	0.046435
Maff	-0.106418	0.749731	-0.262162	0.163897	-0.494821	0.0131761	1.74532	7.30429e-11	2.04708	1.13242e-11
Slc31a2	-0.0251125	0.952519	0.161673	0.348287	0.0243138	0.932986	3.05186	6.14516e-16	2.04509	1.15969e-12
H2-Q7	0.986276	0.108254	0.571914	0.232667	2.24559	0.000122759	6.89553	1.09126e-12	2.03995	0.000101811
Myo3b	1.15532	0.648021	2.40587	0.0734579	-0.124954	0.954105	0.515605	0.781362	2.03944	0.130868
Abcb1a	0.282855	0.667175	-0.923095	0.0247099	-1.21967	0.00470507	1.87817	9.90094e-06	2.03594	4.18877e-06
Rspo3	-2.14426	0.186107	-2.71419	0.0132284	-1.20353	0.224414	2.07906	0.0138448	2.03544	0.0176064
Mtmr7	0.070643	0.876315	-0.218946	0.305051	-0.456326	0.030183	1.27145	1.83824e-07	2.03511	5.2271e-11
Hmga2	0.653781	0.236852	-0.138819	0.790049	-0.736344	0.118106	0.801458	0.0453258	2.03373	1.62183e-05
Pde11a	0.57197	0.84169	0.940909	0.216728	1.18244	0.255666	3.76365	0.000386727	2.03219	0.0813997
Tanc2	0.454866	0.321982	-0.0250281	0.966906	-0.289344	0.501905	-0.142286	0.691785	2.03203	4.60563e-07
Cdc42ep2	-0.833013	0.0201289	0.399309	0.164794	0.101217	0.814051	1.88708	6.27114e-08	2.02822	3.13666e-08
Rnf125	0.407467	0.862776	-0.496349	0.664527	-0.322064	0.796802	1.50792	0.12283	2.02689	0.0300524
Plk3	0.683599	0.00202448	0.210915	0.283438	0.215028	0.32593	0.448282	0.0110508	2.02678	1.22125e-11
Il1rl1	-0.276363	0.694897	-0.687079	0.309778	-0.140232	0.805561	-1.6774	0.000485628	2.02615	4.58452e-06
Penk	1.6133	0.0144003	0.931539	0.104082	0.276145	0.699664	0.763523	0.17176	2.02529	0.000341936
Tnip3	0.487213	0.112058	-0.0720897	0.815597	0.199369	0.541688	1.24965	4.99707e-06	2.02442	3.317e-09
Taf4b	0.264741	0.619401	0.284775	0.444938	-0.744044	0.023718	0.240635	0.473975	2.02261	1.38131e-07
9330179D12Rik	0.186603	0.945091	0.559944	0.474676	-0.242186	0.842639	2.33333	0.00592706	2.02066	0.0198094
Slc27a6	0.0946806	0.905017	-0.594202	0.325558	-1.40699	0.000471319	-2.27351	1.81243e-06	2.01982	7.89227e-07
Col6a4	0.866619	0.552007	-0.281848	0.829512	-0.120672	0.92688	0.618889	0.53416	2.01846	0.0166383
Slc35f2	0.00467436	1	-0.200478	0.899386	-0.830242	0.499555	0.764155	0.499198	2.01335	0.0423459
Arid5a	-0.240328	0.594328	0.50418	0.0791667	-0.727211	0.0187519	1.82476	9.79038e-08	2.01295	3.1772e-08
Ell2	0.55571	0.00574032	-0.502712	0.00664249	0.0102703	0.982226	2.94499	1.77704e-15	2.01056	4.06791e-12
Csf1	-0.36575	0.773772	-0.650069	0.401909	-0.409163	0.691031	0.10366	0.897606	2.00464	0.00489598
Scn4a	-1.18314	0.499107	0.939576	0.348288	-0.0997294	0.942477	0.312898	0.768268	1.99536	0.0175476
Hspa9	0.0804162	0.812938	-0.491321	0.0127474	-0.856614	0.000104682	0.423801	0.0132542	1.99526	1.53186e-11
D16Ertd472e	-0.402697	0.156679	0.169563	0.439554	-0.230157	0.350174	1.77824	6.39592e-10	1.99518	1.81847e-10
Tdo2	0.0354077	1	-1.30285	0.23938	-0.121542	0.891096	-0.134274	0.881172	1.99429	0.00136263
Gm4107	-0.20672	0.947075	0.845053	0.665693	-2.48992	0.0334937	-1.30559	0.359164	1.98397	0.0323717
H2-Q6	0.840197	0.1583	0.727704	0.104879	1.7002	0.00104544	7.64989	7.9231e-14	1.97862	7.14762e-05
Ets2	0.596247	0.0109274	0.530424	0.013937	0.295344	0.202496	0.692766	0.000500343	1.97809	9.70286e-11
Tdrd1	-2.88411	0.142153	0.815606	0.693952	-2.44338	0.0226627	-2.00264	0.136703	1.97734	0.022023
Ppp1r1a	1.69741	0.0396295	0.596376	0.727443	0.765856	0.300991	-2.6896	0.00743526	1.97653	0.00342391
Gm46339	1.34657	0.550111	-0.493776	0.766169	-0.797237	0.637148	1.6156	0.245665	1.97529	0.136175
Gm43719	-0.572684	0.46814	-1.1631	0.161866	-1.60431	0.00414026	-1.22943	0.0271694	1.96855	0.000169925
2310002F09Rik	0.0211895	1	-0.340789	0.85946	1.55304	0.144351	1.28089	0.389273	1.96312	0.142966
Zfas1	0.00759139	1	1.09886	0.00279197	-0.716303	0.0529016	2.07787	2.24783e-07	1.958	8.36712e-07
Marco	1.97211	0.00753134	2.08094	0.000497472	4.87318	3.7045e-08	5.25821	6.15709e-10	1.95714	0.00161951
Nop58	0.0785822	0.720363	-0.258627	0.0639034	-0.625345	5.8741e-05	-0.264001	0.0308299	1.95302	2.00549e-14
Gpat3	-0.759205	0.221226	0.650962	0.11881	-1.59367	0.00072658	1.04474	0.00979278	1.95259	1.41978e-05
Ighv2-9-1	6.98504	0.000653214	6.58053	0.000962733	5.18005	0.000756205	0.083991	0.985758	1.94568	0.438039
Trpc1	-0.086009	0.95262	-0.6073	0.309254	-0.658759	0.256242	0.647576	0.207609	1.94467	0.000241224
Dnah9	1.68521	0.585269	0.0421384	0.988553	1.55533	0.304335	3.17773	0.0453763	1.94217	0.310218
Clec4a4	2.23166	0.201166	1.07924	0.0866389	1.37137	0.165905	3.75512	0.000258384	1.94062	0.162002
Clic5	-1.84099	0.000290913	0.224604	0.383817	-2.03137	9.12242e-07	5.87708	1.68125e-16	1.93581	9.73485e-08
Otub2	-0.265241	0.485527	-0.354685	0.179767	-0.294899	0.300518	0.788575	0.00135388	1.93407	5.00582e-09
Dus4l	0.380587	0.302883	-0.132215	0.708305	-0.734793	0.00876885	-0.0389032	0.905739	1.93323	1.53926e-08
Hid1	-1.67978	0.00457067	-0.443297	0.421595	-1.96533	0.000214128	-0.563512	0.201781	1.93171	3.93692e-05
Tnfrsf12a	-0.11877	0.805559	0.237123	0.408093	-0.789161	0.00603973	-0.339325	0.168695	1.93115	1.36218e-08
Osmr	-0.914449	0.00143356	-0.502874	0.0370558	-0.682965	0.00744456	1.52735	5.55729e-08	1.929	1.91138e-09
Gm21860	-0.515826	0.848045	0.543269	0.628096	-1.87666	0.120449	1.2599	0.237213	1.92821	0.0542838
Ccn2	0.0672424	0.938692	1.21527	0.00307581	-0.300368	0.535105	0.96539	0.00579545	1.92786	3.85593e-06
2010110E17Rik	0.0150919	1	0.616248	0.48481	-0.59332	0.817806	5.26802	0.000313955	1.92343	0.323844
Dusp8	-0.188854	0.739177	-0.399881	0.232664	-0.751659	0.0267245	0.903165	0.00331211	1.91381	3.51861e-07
2410006H16Rik	-0.218478	0.726385	0.573852	0.125641	-1.1246	0.00485142	0.451431	0.187677	1.91332	2.92217e-06
Serpine1	-0.00416899	1	0.461393	0.371686	-0.212578	0.76966	3.85916	1.01147e-08	1.90697	0.000183681
Art2b	-0.268786	0.927804	-0.714011	0.405715	0.631489	0.582449	3.42714	0.000557889	1.90548	0.0565329
Samd4	-0.25918	0.720628	-0.990519	0.0313644	-0.829973	0.0630073	0.64847	0.0964264	1.90481	1.86808e-05
Phlda1	-0.0944199	0.91629	1.2322	0.00511983	-0.270899	0.593288	-0.146529	0.725385	1.90108	7.9008e-06
Bcl3	-0.305725	0.385019	0.512599	0.0431335	-0.466909	0.0902231	2.04326	1.14971e-09	1.89837	8.57486e-09
Usp18	0.246561	0.849601	0.145992	0.725446	1.51471	0.0017851	6.8169	4.8498e-14	1.89379	0.000603451
Birc3	0.204488	0.39267	0.279968	0.104058	0.109065	0.643372	2.83388	2.51479e-15	1.89265	1.07893e-11
Fyn	0.426311	0.0819652	-0.186158	0.419783	-0.275018	0.244261	-0.23741	0.225889	1.89244	2.50636e-10
Arrdc4	0.144541	0.59071	0.282223	0.11236	-0.571853	0.00313906	1.69844	3.42447e-11	1.89134	1.45853e-11
Acsbg1	1.36544	0.278499	1.79199	0.0188757	0.660954	0.487336	1.95603	0.023149	1.89115	0.0301367
Smurf1	0.313701	0.171677	-0.349166	0.0661691	-0.342815	0.0949368	1.29764	1.45191e-08	1.88734	3.9606e-11
Creb5	1.05248	0.000310233	0.0328417	0.916284	0.270791	0.309388	2.3554	1.5149e-11	1.88375	2.219e-09
Gm32098	0.143407	0.964848	0.693192	0.747931	0.189544	0.889449	-1.74908	0.20956	1.88197	0.041638
Mt2	0.479415	0.789978	2.43946	0.00334424	-0.27863	0.815304	1.36146	0.11514	1.87481	0.0253928
Dusp4	-0.181586	0.789327	-0.967594	0.0181025	-0.451068	0.316981	-0.0874768	0.82863	1.87388	7.18525e-06
Sorcs1	-1.42956	0.114143	-1.14532	0.152178	-0.923642	0.16257	-0.00440069	1	1.87035	0.00173761
Thbs1	0.627442	0.538436	1.44331	0.046757	-0.308291	0.762459	0.946829	0.141088	1.86804	0.00586026
4930471E19Rik	0.729953	0.188482	-0.0759782	0.909564	-0.839316	0.0681765	0.0212861	0.971046	1.86795	4.6704e-05
Rph3a	0.485397	0.73123	0.0753528	0.94365	-0.276392	0.790639	1.7323	0.0168487	1.86486	0.0108664
Postn	0.581182	0.0558821	0.238397	0.436991	-0.883972	0.00195779	-0.835442	0.00155526	1.86377	2.56361e-08
Dact2	0.781391	0.0721001	-0.0720206	0.895063	0.352272	0.398185	-0.0353078	0.936996	1.86067	3.31621e-06
Icam1	-0.0918897	0.715904	-0.321015	0.0379474	-0.0682123	0.756404	3.09817	1.68125e-16	1.8586	1.11242e-12
H2-Q5	1.22808	0.0218095	0.597543	0.0942139	1.24373	0.00362604	5.74389	1.37736e-13	1.84964	6.49491e-05
1700020N01Rik	-0.523257	0.798693	-0.795732	0.457452	-0.977703	0.262854	0.995503	0.241757	1.84952	0.0163127
Csprs	1.49768	0.36492	0.664105	0.287651	0.0518209	0.984418	4.70214	2.75195e-06	1.8495	0.0934843
Gm37256	2.20282	0.162963	2.29879	0.230595	-0.504949	0.760455	-1.19452	0.543134	1.84788	0.1423
Gm50277	0	1	0	1	-1.84092	0.609599	0	1	1.84092	0.47793
Fam81b	0	1	-1.95448	0.520522	-1.84091	0.574713	1.95448	0.406934	1.84091	0.441171
Cd209c	0	1	0	1	0.824412	0.777058	0	1	1.84088	0.404045
Ighv1-42	5.86899	0.0665956	4.26482	0.0576373	4.73907	0.0360586	1.93707	0.573807	1.84087	0.605167
Tex101	4.91905	0.0139839	0	1	0.036479	0.997128	0	1	1.84085	0.354317
Catsperb	0	1	2.21986	0.375242	-1.84078	0.515719	0	1	1.84078	0.381984
Cyp4b1	0	1	0	1	0.0366917	0.997075	0	1	1.8407	0.354317
Gm5427	0	1	0	1	-1.84023	0.561496	0	1	1.84023	0.429042
Ct55	0	1	0	1	-1.83989	0.585811	0	1	1.83989	0.451916
Lamp3	0	1	3.04824	0.242881	1.33043	0.612487	0	1	1.8385	0.421728
Il1f6	0	1	1.07138	0.100569	1.342	0.592	8.12291	1.34241e-05	1.83845	0.402862
Pigr	3.16232	0.321402	-1.93872	0.522715	0.826527	0.795307	1.93872	0.409306	1.83839	0.441749
Rbfox1	0.0140495	1	-2.14987	0.00102453	-1.52165	0.0103237	2.06992	0.000153136	1.83814	0.000663352
Vstm2a	0	1	-2.749	0.333244	1.7111	0.455511	2.749	0.218667	1.83785	0.427378
Htr2c	0	1	0	1	-1.83692	0.641637	0	1	1.83692	0.513301
Fabp1	0	1	2.21587	0.379751	-1.83687	0.520192	0	1	1.83687	0.385964
Kdm6b	-0.355528	0.269912	-0.550597	0.0286826	-0.612074	0.0196284	1.48357	1.66933e-07	1.83677	7.9395e-09
Ern1	0.409551	0.138709	-0.273281	0.247364	-0.810495	0.00159753	0.426997	0.0417327	1.83614	2.77258e-09
Tmem229a	1.87184	0.555922	0	1	1.71504	0.415724	0	1	1.83451	0.378777
Ighv1-76	6.71146	0.0339966	5.7147	0.076838	7.39998	0.00125537	0	1	1.83443	0.633798
Majin	3.55055	0.298661	0.547184	0.500964	2.01541	0.434421	8.06796	1.20974e-05	1.83436	0.492409
Tmem52b	1.87064	0.601269	-1.92167	0.311417	-1.83434	0.5595	4.13419	0.039325	1.83434	0.426421
Krt1	0	1	0	1	-1.83424	0.48802	0	1	1.83424	0.354317
5430401H09Rik	2.65659	0.46814	0.818086	0.720118	1.33472	0.650881	2.7593	0.261089	1.83418	0.470389
Sstr5	0	1	0.484984	0.612386	0.0431778	0.998243	6.60957	0.000576756	1.83417	0.470543
1700057H15Rik	0	1	-0.996952	0.363105	1.70827	0.576173	6.9695	0.000722231	1.83407	0.523021
Mid1	0.757743	0.337134	-0.45402	0.452897	0.0415972	0.973236	1.60002	0.00367747	1.8309	0.00121132
Glce	0.00784089	1	-0.573362	0.0184127	-0.880274	0.000499468	0.258946	0.218107	1.82929	1.87627e-09
Gm15663	-0.829981	0.0880992	-0.184035	0.686264	-0.930998	0.0138989	0.258884	0.485746	1.82619	4.08437e-06
Sqstm1	0.283283	0.415337	-0.0676217	0.82999	-1.10238	0.000222225	2.52966	3.32075e-11	1.82561	2.01878e-08
Rhbdf2	0.297969	0.0857565	0.335319	0.0268528	0.0393468	0.86546	1.8691	1.6015e-13	1.8246	8.22614e-13
Wnk3	0.882254	0.681288	-1.02069	0.596164	-0.621153	0.681327	0.325046	0.834413	1.82247	0.110784
Nfkb2	0.0316081	0.939061	0.0221792	0.929717	-0.258279	0.200747	1.88254	5.2636e-12	1.81715	2.87014e-11
Cldn11	-1.07574	0.486599	0	1	0.0949798	0.933336	-4.6207	0.00666624	1.81619	0.0154559
Mir99ahg	0.0688365	0.971989	-1.2567	0.0988877	-0.738813	0.286721	0.319486	0.621623	1.81599	0.00245657
Jph1	1.00413	0.572802	-0.80721	0.66824	-0.497317	0.717517	-0.0657629	0.969548	1.81371	0.0801252
Ankrd55	-0.275357	0.458931	-0.687419	0.0764771	-0.652364	0.0127475	-1.60555	9.74345e-07	1.81128	1.3184e-08
Yars	0.0427054	0.938333	-0.329443	0.178216	-0.730746	0.00480788	-0.0800197	0.741225	1.80801	6.19273e-09
Dpysl3	-0.0869381	0.882796	-0.233355	0.473532	-0.651608	0.0341915	-0.607608	0.0238102	1.80762	1.39324e-07
A2m	-0.745045	0.804903	1.30367	0.151631	0.184944	0.918168	3.73334	0.00105765	1.80513	0.129221
Clec7a	0.381972	0.0742767	0.095348	0.650651	0.23406	0.278127	-2.76316	1.45301e-14	1.80513	6.87905e-11
Hilpda	0.0600394	0.909309	1.15568	9.03413e-05	-1.11528	0.000104692	1.4257	2.85581e-07	1.80197	1.01515e-08
Cfap47	0.908712	0.634273	-2.23958	0.197578	-1.76518	0.173843	0.665148	0.591558	1.79977	0.0905766
Il5ra	-0.536128	0.789978	1.42313	0.0735416	0.606085	0.512801	1.14796	0.187121	1.79916	0.0298113
Tcp10b	-0.862682	0.759634	-0.307523	0.680963	0.460905	0.721773	4.80872	3.4233e-06	1.79783	0.102179
Cdh6	-0.815125	0.568897	2.8575	0.00118899	1.10069	0.0890968	-0.494971	0.588966	1.79237	0.00903604
Slc14a1	3.20022	0.0318052	2.21589	0.420767	1.40292	0.2362	-2.63259	0.24911	1.79167	0.2065
Fibin	-2.76627	0.113753	-0.853639	0.680015	-1.36553	0.167937	-1.52368	0.187363	1.78497	0.0347202
Gcnt4	2.98131	0.0152191	-0.0066087	1	1.18425	0.246751	1.41796	0.208778	1.78021	0.101093
Ltb4r1	0.280136	0.826933	2.07596	0.00157058	0.554299	0.417532	0.804113	0.188076	1.77918	0.00292719
Gpr176	-0.0045529	1	-0.95049	0.0289554	-0.564199	0.201556	0.595578	0.107109	1.77505	2.32713e-05
6430571L13Rik	0.650235	0.675376	1.29966	0.238881	-0.0326535	0.988949	-0.434827	0.702175	1.77335	0.030418
Ccdc88c	-0.149267	0.855002	0.558369	0.233956	-0.166773	0.721949	-0.549049	0.172863	1.77296	6.39601e-06
Slco4a1	-0.71107	0.144706	-1.5496	0.000666673	0.506023	0.21164	1.2133	0.000791873	1.77219	9.67905e-06
Adgra2	-0.203288	0.677442	-1.52709	7.53111e-05	-0.304734	0.415724	1.00182	0.000680848	1.76545	6.03641e-07
Mylk2	-1.11819	0.430686	0.127917	0.945678	-0.181009	0.875368	-1.14839	0.241045	1.76097	0.0192135
Chd5	1.12394	0.0981492	-0.875847	0.284098	-1.56782	0.00628699	0.180139	0.793371	1.75948	0.000712009
Lmo4	-0.117262	0.749167	-0.0203221	0.949726	-0.28402	0.254369	2.31204	5.36289e-12	1.75781	1.87627e-09
Fosl2	0.137649	0.58969	-0.144611	0.423388	0.0390502	0.886954	0.641077	0.000139996	1.75588	2.4805e-11
Ak2	-0.0900436	0.78586	0.317322	0.0945912	-0.0537963	0.854867	0.616686	0.000612742	1.75424	1.5297e-10
Hesx1	-0.471745	0.789978	-1.16662	0.207687	-0.484786	0.610017	1.1407	0.13971	1.74785	0.0193189
0610040F04Rik	0.892764	0.429538	-1.03444	0.258353	0.277512	0.776649	0.922067	0.227931	1.74738	0.0159016
Rai14	-0.487063	0.154278	-0.819215	0.00704247	-0.838596	0.0064213	0.394029	0.124933	1.74235	2.02206e-07
Eprs	0.161743	0.433498	-0.712562	0.000105831	-0.595017	0.000501611	0.386053	0.00568692	1.74199	3.10482e-12
Mtbp	-0.0546172	0.895905	-0.585331	0.00871842	-0.310489	0.134283	0.0738381	0.713959	1.73745	2.50636e-10
Bhlhe40	0.244567	0.371929	-0.533609	0.0142446	-0.268902	0.259361	-0.609255	0.00168929	1.73741	9.39765e-10
Cd69	0.941125	0.266949	-0.239167	0.517764	0.774833	0.136026	6.26012	1.31262e-13	1.73637	0.00251876
Spint1	0.574814	0.298651	-0.45797	0.3155	0.167694	0.716025	0.688903	0.0753171	1.73423	1.6311e-05
Col6a2	-0.843063	0.0286612	-1.12895	0.00276313	-0.211463	0.644878	-0.775614	0.0119501	1.7333	3.14707e-06
Creb3l1	0.102454	0.801461	-0.123223	0.618573	0.000159589	1	0.901294	6.40564e-05	1.73162	4.07881e-09
Auts2	-0.336778	0.786497	-2.6823	0.00352907	-1.18043	0.0767238	0.924801	0.118047	1.7295	0.00393915
Gm28424	0.182541	0.903379	-0.430905	0.62777	-1.40262	0.0369219	0.0737004	0.928802	1.72886	0.00383324
Rcl1	0.0342428	0.934379	-0.213663	0.210411	-0.442133	0.0162217	2.27166	8.58455e-14	1.72545	4.19424e-11
Ccdc88a	0.307482	0.468533	-1.00987	0.00277651	-0.357895	0.31269	0.960881	0.000929554	1.72416	6.99582e-07
Samd5	0.747585	0.257456	-0.934092	0.134908	0.0524967	0.950802	0.0489999	0.93673	1.72366	0.000494474
Hdc	-0.759283	0.678191	0.441228	0.694075	-0.190081	0.90534	1.25053	0.189472	1.72362	0.0710099
H1f3	0.123954	0.96158	1.29823	0.057293	-0.39626	0.700911	1.94431	0.00995521	1.72304	0.0245246
Srgn	-0.239261	0.718624	0.6061	0.136816	-1.05537	0.0168519	2.05414	3.57747e-06	1.72206	4.73155e-05
Vldlr	-0.481941	0.26112	-0.0483108	0.911025	-0.610677	0.0763205	1.49294	9.89504e-06	1.72179	1.6766e-06
Efcc1	0.156521	0.901663	-2.51033	0.000733378	-2.29739	0.000613577	1.4684	0.00539584	1.72033	0.00149885
Orm1	0.591051	0.653701	-0.474808	0.323782	0.918299	0.165156	5.49188	5.7371e-10	1.71777	0.0143532
Slc9a2	0.58134	0.80141	-2.74111	0.406166	-0.617465	0.624679	-1.32198	0.425083	1.71643	0.0887557
Gm49890	0.164046	0.940285	-0.013292	1	-0.117922	0.927058	0.28374	0.768963	1.71611	0.0286839
Glipr2	-0.363711	0.236173	0.635446	0.00895589	-0.330671	0.210981	1.92092	8.12567e-10	1.7157	1.24238e-08
Ms4a14	0.632364	0.248094	0.552007	0.139328	-0.0689212	0.915832	2.61388	6.78081e-08	1.71427	5.71338e-05
Psat1	0.171289	0.692994	-0.853324	0.00509308	-0.623169	0.0341131	-0.897642	0.000655899	1.71275	1.39784e-07
Edn1	-2.07298	0.000527365	-1.57908	0.0116131	-0.626408	0.20087	-1.36567	0.00227571	1.71249	0.000119634
Meis1	-0.64282	0.101142	-0.735642	0.0386798	-0.853677	0.0126662	-0.233467	0.456136	1.71218	1.74594e-06
Pvr	-0.025616	0.9621	0.00299077	0.999754	-0.699357	0.00119062	1.94907	1.53193e-11	1.70505	4.83457e-10
Tmem267	0.0688363	0.936829	0.235256	0.664441	-1.0065	0.00907679	-1.69429	6.43926e-05	1.70493	1.05785e-05
Junos	0.43332	0.221982	0.676526	0.0316907	0.420561	0.148052	-0.548715	0.0443283	1.70004	1.68394e-07
Zbtb10	0.0565488	0.940155	-0.637736	0.0579718	-0.798557	0.0139205	0.498914	0.0851199	1.69358	1.09244e-06
Ptges	-0.709816	0.0473878	0.59942	0.0414206	0.979331	0.00257611	6.07526	6.14516e-16	1.69316	7.67692e-07
Pxdc1	0.409636	0.510373	0.397929	0.386148	0.434609	0.350319	0.287284	0.498751	1.68664	7.51052e-05
Gm43172	0.78416	0.602703	1.08618	0.468413	-0.330985	0.78354	-1.24947	0.300896	1.6866	0.0488981
Gfi1	-0.4316	0.837523	1.18041	0.18106	0.716607	0.453215	0.755774	0.419388	1.68603	0.0457298
Reep6	-0.0199242	1	-1.70029	0.00470477	-1.46183	0.00135911	0.244676	0.575622	1.68415	6.48976e-05
Itgad	0.750976	0.619401	-0.810138	0.665517	-0.995062	0.290567	-0.628497	0.598984	1.67852	0.0382704
Rpp38	0.119191	0.813187	-0.130594	0.683913	-0.560776	0.0434039	0.311548	0.220366	1.67833	1.10583e-07
Gm19610	-0.0256987	0.999414	-0.538732	0.503785	-0.862035	0.194744	-0.0597078	0.938894	1.67373	0.00387271
Gm50475	-0.0323516	0.990996	-2.07273	0.00614334	-0.763456	0.150704	0.143144	0.79794	1.67319	0.000652182
Gm5345	0.182329	0.75937	-0.831913	0.0132227	-0.0974938	0.846056	2.5643	2.6834e-09	1.67198	4.78804e-06
Isg15	-0.134828	0.923746	-0.100745	0.878047	1.15736	0.0491945	7.61898	1.42707e-12	1.66544	0.0027938
Rab11fip1	0.254716	0.453511	-0.536611	0.0299329	-0.570247	0.0277679	1.58969	4.13297e-08	1.66536	3.17118e-08
Slc16a2	-0.628483	0.0875079	-1.22526	0.000757509	-0.745076	0.0216177	0.581812	0.0364876	1.66328	1.17557e-06
Nop56	0.164164	0.450952	0.0270237	0.900064	-0.512937	0.00291668	-0.116593	0.439218	1.66251	1.45853e-11
Jazf1	-0.675559	0.237009	-0.391254	0.431536	-0.534181	0.224524	-0.0322146	0.950009	1.66228	5.77134e-05
Ccdc155	0.192331	0.917977	-0.256767	0.734431	-1.15273	0.154871	2.27208	0.00113831	1.66052	0.0178579
Gm48874	-0.330106	0.789739	-3.94607	0.0596521	-0.0774579	0.931556	-1.54997	0.0411242	1.65846	0.00386298
Lars	0.211065	0.191299	-0.1971	0.139461	-0.587163	0.000119041	0.305928	0.0110847	1.65673	4.15111e-13
Gars	0.0680364	0.806065	-0.228369	0.142315	-0.600229	0.000553038	0.44143	0.00219475	1.65599	1.09888e-11
Taf15	0.29119	0.128867	-0.16777	0.315966	-0.706215	0.000143589	0.223751	0.127546	1.65583	2.09286e-11
Camp	1.68578	0.605947	0.910466	0.339867	2.42752	0.0979328	4.52406	0.00252316	1.65489	0.434359
9530059O14Rik	2.2298	0.394357	3.96521	0.136683	0.0545626	0.992488	-1.85041	0.474068	1.65212	0.412064
Foxf2	0.908323	0.148414	-0.0393508	1	0.473689	0.405348	0.539052	0.278505	1.65127	0.00081286
A4galt	-0.872886	0.426067	-1.14962	0.0423917	-0.755892	0.277514	2.89076	7.35488e-06	1.65109	0.00611967
Slc2a6	0.00601236	1	-0.124541	0.649165	0.239096	0.433429	2.31277	7.81686e-11	1.65039	5.53408e-08
Gpr132	0.151364	0.780203	0.349429	0.234437	0.10438	0.814173	2.19995	6.77236e-09	1.6499	1.23615e-06
Riox2	0.432588	0.0273444	0.0158171	0.951258	0.0341342	0.9011	0.495923	0.00209175	1.64944	5.7194e-11
Zbtb46	-0.676833	0.0626287	-0.882063	0.0194724	-0.623152	0.0492571	-0.866164	0.00360032	1.64862	9.58596e-07
Gm7061	3.18528	0.0450086	0.361331	0.796103	-0.838634	0.689632	2.29015	0.103469	1.64773	0.29767
Garem2	0.240653	0.771705	-0.11793	0.822822	-0.353862	0.516496	1.5607	0.000508373	1.64758	0.000325902
Lox	-0.738737	0.129289	0.287301	0.497106	0.488059	0.297204	2.37327	5.2951e-07	1.64745	8.37784e-05
Enpp3	0.908701	0.0809328	-1.67878	0.00689572	0.712092	0.118859	-0.231144	0.617688	1.64718	0.000180057
Pla2g2d	2.23709	0.322631	-0.410763	0.79863	1.66436	0.214	2.51819	0.0993181	1.64699	0.360714
Gm14636	1.51427	0.0133978	-0.13783	0.828528	-0.575127	0.335482	1.32348	0.00844642	1.64688	0.00143022
Gabrr2	2.77887	0.180051	1.20741	0.311072	0.0481099	0.993143	2.52545	0.115456	1.64678	0.378767
Ttn	-0.626004	0.720832	-1.75272	0.209607	-1.17694	0.220285	-0.0942001	0.935244	1.64453	0.0414893
Gm38244	1.34789	0.187109	-1.81792	0.109992	-0.117296	0.922831	0.672672	0.429604	1.64444	0.0294588
Rin1	-1.04349	0.0124052	-0.732581	0.0520316	-1.10143	0.00344538	0.0627626	0.869876	1.64433	9.03979e-06
Wdr43	0.174439	0.278499	0.0474799	0.744574	-0.470113	0.000715346	0.642534	1.88982e-06	1.6432	2.12281e-13
Gm33843	2.44614	0.286611	1.96279	0.170568	-0.320755	0.906612	1.40697	0.468387	1.64147	0.383519
Ccl3	0.0965544	0.94888	-0.913638	0.135696	-0.307348	0.718407	1.79115	0.00204402	1.64031	0.00473755
Tmem74	0.126542	0.96803	0.907603	0.432414	0.337566	0.779386	-0.0386429	0.980329	1.63913	0.0666837
Gm7115	0.0771107	0.962718	-0.243252	0.648392	-0.263997	0.699499	2.09005	7.80177e-05	1.63866	0.00151674
Ascl2	0.804176	0.818132	1.60114	0.0406507	2.90385	0.00975377	4.04563	0.00163299	1.6377	0.325763
Gm29156	2.43564	0.353502	-4.36378	0.123407	0.3569	0.898009	2.50833	0.166988	1.63759	0.439919
Ighv2-2	6.42331	0.0012675	5.42091	0.00187697	4.82408	0.00180762	0.876055	0.751519	1.63643	0.501133
Sdk1	-0.427818	0.761121	0.854121	0.131718	-1.02179	0.153761	1.94333	0.00202124	1.63454	0.0096879
Tafa3	2.61934	0.266274	0	1	1.95102	0.193247	-1.85539	0.46929	1.63393	0.414234
Tars	0.24084	0.0436607	-0.185209	0.0799798	-0.249169	0.0254589	0.352264	0.000439899	1.62891	4.90315e-15
4933417E11Rik	0.655529	0.530482	-2.73377	0.314938	-0.328117	0.699642	-3.20088	0.00415144	1.62849	0.0100291
Zfp558	0.590635	0.196286	-0.568086	0.0908438	-0.469484	0.225105	2.21695	8.03397e-08	1.62512	1.53525e-05
Ffar4	0.869686	0.458627	-4.38693	0.0734793	-0.974106	0.225422	-0.505868	0.627057	1.62004	0.0226073
Rbpj	-0.113225	0.687935	-0.200984	0.264693	-0.324843	0.0953526	0.890476	2.65482e-06	1.61933	2.18196e-10
Snai2	0.4011	0.606827	0.525392	0.278894	0.158679	0.815958	1.04684	0.0231872	1.61888	0.000856841
Zfp786	-0.279773	0.853968	-0.151688	0.905151	0.03584	0.981012	-0.546357	0.483141	1.61878	0.0087204
Cdk17	0.0100375	0.984316	-0.119337	0.389554	-0.594793	8.99555e-05	-0.207805	0.0798912	1.61681	5.05358e-13
Ovol2	-2.63406	0.360114	3.58294	0.111659	-1.07185	0.508111	-2.63406	0.196429	1.61647	0.205992
Pla2g2e	-0.215731	0.882945	-0.020834	0.991158	-1.18547	0.0833547	0.311777	0.650205	1.61607	0.0073883
Prelid3a	0.808141	0.365762	-0.342965	0.74535	-1.22012	0.0726465	-0.529642	0.470958	1.61454	0.00705159
Gm39469	0.615269	0.487981	-0.81669	0.196569	0.0147242	0.994593	1.16696	0.0365052	1.61404	0.00438718
Cdh22	-0.259292	0.920111	0.525825	0.568948	-0.879007	0.434613	1.64162	0.065076	1.61321	0.0728839
Csf3r	1.06543	0.0162169	0.285812	0.485257	0.75679	0.0723538	1.76946	1.42566e-05	1.6107	6.0773e-05
Il27	1.28867	0.00157739	-0.0134036	0.978608	0.276044	0.468626	4.5289	2.58257e-14	1.60852	9.93275e-06
Cldn4	0.0185324	1	3.58875	0.205039	0.39183	0.852972	-2.63916	0.310676	1.60813	0.33476
4930438A08Rik	-1.6829	0.109184	-2.5867	0.0443243	-2.71602	0.00115941	-0.519808	0.491288	1.60717	0.0095345
Aars	0.182207	0.431739	-0.659231	0.000700897	-0.578743	0.0021124	0.670397	7.45257e-05	1.60688	1.13573e-10
Gm49774	-0.040558	0.982772	1.04607	0.01548	-0.75077	0.115534	1.44031	0.000984814	1.606	0.000324157
Gm36211	-0.284688	0.903695	-2.18807	0.220247	-0.821001	0.436748	-0.366825	0.751471	1.60587	0.059174
Junb	0.373723	0.438817	0.482092	0.17572	-0.203388	0.679207	1.24371	0.000312726	1.60416	1.89898e-05
Gjb4	0.0572972	0.962201	-1.16109	0.0395656	-1.06627	0.0175186	-0.226726	0.613021	1.60373	0.000195872
Lrig3	-0.934411	0.00476049	-0.8399	0.00741649	-0.679013	0.0166222	0.0979729	0.725287	1.60094	2.7932e-07
Gdf9	0.245044	0.855002	1.17971	0.0719492	-0.82922	0.222885	0.248248	0.721767	1.60035	0.00658308
Cflar	0.0436804	0.929122	-0.670738	0.00412855	-0.0897557	0.778517	3.33533	1.23829e-14	1.59895	1.01806e-08
Cyp1b1	-0.424667	0.192086	-1.33783	6.04268e-05	0.068369	0.868923	1.86531	2.15722e-08	1.59773	3.84371e-07
Rnf186	0.212024	0.939195	-0.886629	0.248003	-0.265987	0.850546	3.45098	0.000137315	1.59646	0.0943495
Glis3	-0.196019	0.861794	0.27387	0.602234	0.253095	0.715556	2.444	8.60908e-06	1.59548	0.00159559
Ccl4	-0.19094	0.891213	-0.277064	0.716668	-0.107509	0.923773	1.30475	0.0330839	1.59258	0.0117613
Cd40	0.316429	0.503267	0.659265	0.0270288	0.112924	0.805073	5.1749	6.68834e-15	1.5913	4.879e-06
Mirt2	1.77244	0.55719	1.25291	0.114883	0.903975	0.664697	6.59785	3.93259e-06	1.59111	0.437233
Mcemp1	0.932171	0.0361464	1.69256	2.30442e-05	1.95385	3.43488e-06	2.39533	3.76354e-08	1.58899	3.88212e-05
Gm19689	1.97192	0.0676947	0.258341	0.807887	0.449501	0.682077	1.35932	0.134748	1.58844	0.0756345
Gm15473	0.26737	0.892382	-0.240043	0.891935	-0.85985	0.371608	-0.692145	0.509969	1.585	0.0437819
Prkg2	0.200108	0.713943	-0.641632	0.145267	-0.321157	0.402697	-1.21472	0.000692832	1.58426	1.088e-05
4933432I03Rik	0.637503	0.63273	0.604803	0.258612	1.42255	0.0304768	3.52693	2.40372e-06	1.5832	0.0298989
Itfg2	-0.275866	0.741503	-0.59654	0.249821	-1.00905	0.0375598	0.382353	0.400553	1.57902	0.000447807
Myom3	-0.583467	0.727117	-4.6495	0.00164838	0.299803	0.7734	1.62894	0.0306299	1.57705	0.0399287
Flywch2	-0.214207	0.837523	-0.39339	0.558732	-0.548816	0.338109	-0.264658	0.627995	1.57689	0.0011745
Gas5	0.330296	0.341536	0.145897	0.62152	-0.764145	0.00704269	0.0107159	0.974693	1.57547	2.79055e-07
4930579K19Rik	2.21957	0.0604229	1.55385	0.103617	0.251785	0.857839	0.96696	0.381714	1.57496	0.118317
Hectd2	0.289985	0.799549	-0.539899	0.469702	-0.710085	0.305347	0.0546723	0.941938	1.57188	0.00622976
4930568A12Rik	1.67845	0.137631	-0.630358	0.464391	-1.0904	0.309057	2.23685	0.0075046	1.57179	0.0748368
Mfsd7a	0.42665	0.216504	-0.322797	0.192901	-0.39619	0.174448	3.96569	1.45301e-14	1.56891	3.95861e-07
Tsr1	0.228748	0.573843	-0.324004	0.266805	-0.249562	0.449692	-0.129467	0.63457	1.56824	4.60498e-07
Timm8a1	0.0081219	1	0.00693847	0.99486	-0.524876	0.0796039	-0.244798	0.373617	1.5671	8.0216e-07
Pstpip1	0.0308067	0.978914	0.183278	0.627218	-0.574271	0.131788	0.718159	0.0213429	1.5669	1.70205e-05
Adhfe1	0.713198	0.112578	-0.812146	0.0234161	0.215895	0.637669	1.98595	6.98976e-07	1.5639	3.42986e-05
Pcdh7	0.940421	0.000213345	-0.401798	0.0551995	0.370184	0.0919388	0.485081	0.00976985	1.56081	4.24731e-09
Ptpn2	0.139207	0.593662	0.306924	0.0728798	-0.397216	0.0296513	1.21578	8.67314e-09	1.55986	2.1142e-10
Zfp960	0.915299	0.297479	-1.1346	0.0979479	-0.15522	0.863758	1.40537	0.018906	1.55953	0.00960085
Herpud1	-0.160167	0.675627	0.131002	0.634179	-0.245947	0.397147	-0.492841	0.0264501	1.55566	7.90633e-08
Sema3b	-0.0592664	0.96897	-0.27196	0.622366	-0.698921	0.154158	0.693105	0.123869	1.55206	0.000615708
Enc1	0.796202	0.00806322	-0.551515	0.0418132	-0.549629	0.0556644	0.780574	0.00174956	1.55197	4.04019e-07
Ifit1	0.122204	0.952656	0.157054	0.813401	1.61347	0.0181239	9.0612	1.17455e-12	1.55123	0.0243747
Pck2	-0.114246	0.832369	-0.521661	0.0767579	-0.734494	0.0177623	-0.053178	0.863798	1.54972	1.47448e-06
Gm5106	-1.11911	0.389474	0.176006	0.857816	-1.42863	0.0785655	0.749712	0.314047	1.54911	0.0250116
Pla2g4a	0.0522288	0.854378	0.261376	0.0704487	-0.0481514	0.824625	1.39976	2.17338e-11	1.54377	1.09888e-11
Srgap1	-0.405995	0.346228	-0.746397	0.0193453	-0.88719	0.00649618	1.27932	4.10511e-05	1.54334	3.69053e-06
Erdr1	1.3696	0.00119875	1.11796	0.00461078	0.530575	0.174234	0.0906886	0.814553	1.5408	3.58894e-05
Gsap	0.683021	0.000833405	-0.0204757	0.932277	0.256329	0.181067	2.63364	6.58782e-15	1.54011	2.88697e-10
Ass1	0.352281	0.439858	0.821501	0.013898	1.70045	1.91156e-05	2.65059	1.34887e-09	1.53878	1.17762e-05
Dis3	-0.0701086	0.845621	-0.0428206	0.863712	-0.544999	0.00553653	-0.364375	0.0341096	1.53708	8.77612e-10
Cabp1	-0.178113	0.900795	-0.72722	0.272047	-0.266434	0.739213	0.956909	0.0942039	1.53314	0.00720672
Qtrt2	0.178266	0.530047	0.0732883	0.758656	-0.473691	0.0186834	-0.0540606	0.79296	1.53208	1.89496e-09
Naa25	0.0849571	0.913126	-0.709815	0.0430506	-0.132072	0.796188	1.99818	4.85936e-07	1.53151	3.04591e-05
Arhgef28	0.430107	0.62606	-0.447993	0.48669	-1.04353	0.067109	0.512724	0.341332	1.53127	0.00274093
Bcar3	0.0349025	0.955572	-0.0576171	0.864001	-0.333294	0.233121	-1.19219	7.59574e-06	1.53117	1.48725e-07
Lrrc8e	-0.748473	0.515532	-0.379003	0.584724	0.0505546	0.968015	1.46754	0.0154749	1.53082	0.0125907
Hdgfl3	-0.553785	0.227655	-0.613214	0.1138	-0.899102	0.0142556	-0.0371483	0.927084	1.53021	2.23833e-05
Il18rap	0.116814	0.945091	1.26914	0.0728798	-0.0873892	0.932934	-0.137472	0.860712	1.52779	0.0120488
Slc3a2	0.504056	0.0242143	0.546469	0.00854666	-0.511384	0.0162349	1.26428	5.03972e-08	1.52539	3.76067e-09
Cntnap2	-0.376241	0.664456	0.0903485	0.895144	-0.421019	0.488359	0.715557	0.131549	1.52502	0.0015967
Chic2	0.0310075	0.948017	0.397087	0.0423208	-0.468292	0.0237569	0.836504	2.25083e-05	1.52385	2.57128e-09
Tcof1	0.231821	0.218226	-0.122734	0.444773	-0.381871	0.0185241	0.418875	0.00297499	1.52364	2.87014e-11
Stk40	-0.0603453	0.833168	-0.327404	0.0342612	-0.774417	2.09054e-05	0.876505	2.70412e-07	1.52362	2.85305e-11
Fam171b	0.197485	0.857396	-1.21577	0.0589864	-1.17395	0.0394855	0.228294	0.683301	1.52257	0.00258647
Zfpm2	-1.04279	0.0049201	-1.55285	0.000188563	-1.30996	0.00024917	-0.226561	0.450085	1.5193	5.72847e-06
Eef1e1	0.108865	0.826754	0.306894	0.262968	-0.546651	0.0536821	0.142681	0.583465	1.51531	5.38025e-07
Nlrp3	0.815936	0.00654217	0.20091	0.459773	0.803023	0.00439664	2.17297	6.35648e-10	1.51404	5.01512e-07
Ddit4	-0.621591	0.194276	-0.507537	0.18347	-0.686612	0.0969912	1.25339	0.000602974	1.51381	8.92714e-05
Pmm1	-0.423736	0.171367	0.0605683	0.855867	-1.00184	0.000394377	-0.462911	0.0458417	1.51211	2.21729e-07
Cebpb	-0.0695136	0.936576	0.90616	0.0199949	-0.428375	0.340853	1.90612	3.34027e-06	1.51142	8.86598e-05
Amer2	0.0232906	1	-3.25009	0.216839	-0.736699	0.346063	-2.41377	0.020922	1.51107	0.0206952
Epha4	-0.259487	0.756668	-1.04606	0.0362782	-0.0550769	0.948792	1.01885	0.0192326	1.51078	0.000981996
Abca1	0.0750887	0.909309	-0.0167265	0.976195	0.156805	0.717644	1.64064	1.27344e-06	1.5077	6.12353e-06
Gbp5	-0.178057	0.908475	-0.173283	0.748224	1.19325	0.041005	9.17366	3.80021e-14	1.50731	0.0100737
Rhbdd1	0.14082	0.576658	-0.470237	0.00871842	-0.880227	1.84118e-05	0.905211	9.89181e-07	1.5069	2.93681e-10
Snhg16	0.327556	0.499107	0.477221	0.173529	-0.628996	0.0702017	0.11418	0.746735	1.506	1.46274e-05
Abcb1b	0.171987	0.713312	-1.03113	0.00181761	-0.922501	0.00313781	0.183181	0.506266	1.5035	2.02861e-06
Arl14ep	0.00831953	0.994658	-0.310519	0.0698093	-0.548177	0.00250216	0.27342	0.0712484	1.50316	2.27812e-10
Xpot	0.33227	0.0740961	-0.349583	0.0342074	-0.520847	0.00309143	0.36234	0.0136008	1.50118	1.29917e-10
Cyb5r1	0.380226	0.24807	-0.430222	0.104488	-0.916211	0.00164191	0.437565	0.0641201	1.49839	5.59869e-07
Nxf7	2.23735	0.140725	2.21274	0.472011	0.346042	0.838303	-3.51518	0.142167	1.49684	0.249276
Camk2a	0.997118	0.252113	-0.962941	0.257164	0.403043	0.615979	0.277273	0.705038	1.49665	0.0161073
Dennd4a	0.23152	0.476148	-0.598053	0.0146919	-0.822875	0.00116756	0.657256	0.00239742	1.49402	6.69814e-08
Zfp982	-0.0914229	0.97132	-0.740696	0.344323	-0.0633839	0.961572	1.29407	0.0592426	1.49191	0.0288142
Plk2	0.230079	0.61237	-1.46658	8.27968e-05	-0.659813	0.0438545	0.17618	0.541004	1.491	5.29649e-06
Plxnd1	0.26932	0.310731	-1.02487	5.50841e-05	0.169181	0.520907	0.519667	0.00589774	1.49092	1.13484e-08
Tmc7	-1.23856	0.474739	-0.586469	0.551613	-0.412406	0.737589	1.60834	0.0609979	1.48789	0.089256
Gm5786	0.642019	0.693302	-1.1399	0.45654	-0.760577	0.498353	-0.176969	0.885965	1.48679	0.089256
Serpinb1a	-1.04618	0.000337092	-0.48599	0.118133	-1.4538	5.93219e-07	-1.46148	2.34253e-07	1.48514	2.12544e-08
Sgk1	-0.350159	0.20963	-0.916289	0.000483674	-1.00607	0.000143589	1.10573	4.1123e-06	1.48485	6.25695e-08
Col4a4	0.663969	0.761233	0.345827	0.802616	-1.21611	0.376437	0.901518	0.45118	1.48411	0.172441
Wars	-0.0629904	0.83435	0.00475837	0.991157	-0.623401	0.000528086	1.24182	1.45814e-09	1.48298	1.4343e-10
Ptgis	-0.91646	0.00381601	-0.586199	0.0383946	-1.14298	0.000311295	-0.5601	0.0249536	1.48237	1.47658e-06
N4bp1	0.171559	0.493681	0.356355	0.0455713	0.29651	0.130211	2.14789	4.03266e-13	1.48167	9.8582e-10
Tmem179	-1.09599	0.348816	1.25387	0.275663	-1.18479	0.15243	-2.0671	0.0236723	1.48072	0.033578
Arhgdig	-0.0484622	0.989161	-0.0477898	0.97328	-1.2744	0.0881668	-0.271557	0.720575	1.47767	0.0203553
Gch1	0.0590683	0.911237	-0.0835115	0.767125	-0.239393	0.420204	2.12091	2.38877e-10	1.47758	2.28351e-07
Galnt18	0.538954	0.39501	-0.557747	0.21185	-0.614076	0.229467	1.91664	3.85261e-05	1.47645	0.000895653
Gm6483	0.712212	0.212009	-1.28203	0.00709434	-0.462963	0.366418	1.7142	0.000103406	1.47457	0.000673363
Pim3	-0.654689	0.00884989	0.22109	0.323247	-0.105731	0.727183	0.400279	0.0419044	1.4727	3.22386e-08
Erfe	-0.0901088	0.9621	0.338885	0.743099	-0.805908	0.244261	-1.03805	0.146048	1.47164	0.0120176
Gm49249	1.55017	0.00148139	0.952024	0.0419847	1.07376	0.00925102	-0.27313	0.540785	1.47133	0.000347225
Src	-0.456638	0.052966	-0.0507953	0.837658	0.132539	0.626755	1.77615	1.77481e-10	1.47113	1.12289e-08
Aqp1	0.619116	0.287088	0.619569	0.170524	1.0395	0.0150331	0.411638	0.339219	1.47082	0.000536461
Tmem181c-ps	2.09034	0.0777222	1.43419	0.056615	-0.194244	0.900066	2.12904	0.0226234	1.47074	0.145679
Azin2	-0.615623	0.0446157	0.425676	0.103802	-0.276656	0.363347	0.453887	0.0544685	1.47067	5.56632e-07
Slc4a7	0.368233	0.124214	-0.205002	0.331326	-0.188734	0.44281	0.269302	0.144193	1.46918	9.50437e-09
Col6a1	-0.717455	0.0336561	-1.23044	0.000447817	-0.199731	0.615979	-0.792162	0.00393533	1.46834	4.90507e-06
Krt14	-0.245602	0.896874	-1.34426	0.563894	0.211937	0.846626	-2.29072	0.035968	1.46598	0.045656
Grem1	1.15201	0.119275	-0.525871	0.381264	0.939479	0.139478	2.18814	0.000299452	1.46552	0.0114878
Zfp827	-0.274593	0.673323	-1.17213	0.00854666	-0.951654	0.0245871	0.752006	0.038849	1.46534	0.000208638
Ccn4	-0.323274	0.572764	-0.592316	0.137121	-0.731629	0.0788626	0.0848089	0.834443	1.46227	0.000168752
Ly75	0.0536434	0.895242	-0.619455	0.00227391	0.135877	0.584892	2.69054	2.66705e-14	1.46097	4.6214e-09
Gm45001	1.91366	0.316316	-0.587464	0.716602	-0.503161	0.806447	1.70168	0.219854	1.45983	0.322457
Pycr1	-0.166838	0.826448	-0.288944	0.555596	-0.760113	0.0765369	-0.704574	0.0648631	1.45819	0.000232686
Oaf	-0.0297675	0.971664	-0.162431	0.602587	-0.374719	0.237547	0.44593	0.0805438	1.45785	2.34028e-06
Hp	1.51988	0.0515969	0.391105	0.517216	1.8779	0.00508087	5.65399	9.73675e-10	1.45717	0.0210363
Myo1b	-0.0233388	0.984648	-0.549495	0.0825882	-0.313176	0.381642	0.301248	0.286677	1.45685	6.68627e-06
Zhx2	0.189485	0.503267	0.0273415	0.918337	-0.536319	0.00930079	1.33709	1.53855e-08	1.45642	6.19273e-09
Cspg5	0.122599	0.971329	0.0890687	0.960601	-0.499046	0.704613	0.380105	0.738937	1.4554	0.123558
Crybg2	1.50518	0.451352	-2.60648	0.0459383	1.01179	0.455652	3.04738	0.00792271	1.45387	0.295257
Aco2	1.47838	0.335688	0.935299	0.421658	0.446498	0.744497	0.791965	0.516388	1.45107	0.1876
Btbd19	0.363293	0.155664	0.489297	0.0231633	-0.0326404	0.92371	0.543562	0.00555932	1.45008	1.90667e-08
Gm20753	2.75979	0.052964	-0.599367	0.779123	0.190331	0.923641	0.510011	0.75905	1.44729	0.285262
Creb3l4	0.698283	0.298651	-0.553402	0.264072	-0.976292	0.0607813	1.37696	0.00309359	1.4466	0.00209007
Tmtc2	-0.220233	0.6826	0.0899751	0.827544	-1.08446	0.0028593	0.406385	0.186116	1.44592	2.78637e-05
Gm12840	-1.29205	0.444461	-3.78224	0.00569042	-0.452874	0.701801	1.69425	0.0403081	1.44574	0.0899
Ptger3	-0.0432978	0.981582	-0.117659	0.859121	0.256126	0.682548	0.39207	0.416291	1.44541	0.00179775
Mettl1	0.109425	0.696329	-0.128428	0.515677	-0.459608	0.011736	-0.348951	0.0303275	1.44468	7.81866e-10
Runx2	0.230068	0.539696	-0.788078	0.00623845	-0.36211	0.189559	0.414868	0.0757541	1.43825	5.13236e-07
Tex14	0.67662	0.568794	0.0669823	0.948453	-0.102289	0.931556	1.59873	0.0206992	1.43547	0.0416953
Tnfsf18	-2.12358	0.143102	-0.0595144	0.988015	-0.91592	0.347358	-2.01431	0.0678291	1.43304	0.0671432
Cdr2l	-0.861389	0.0109274	-1.28093	0.000343048	-1.24407	0.000241977	0.191423	0.495551	1.4328	5.93715e-06
Gm10499	-2.09267	0.33078	0.885177	0.376837	-0.225351	0.88358	1.21213	0.237855	1.43276	0.154105
Gm36079	0.43273	0.813187	-0.198586	0.807719	-0.126763	0.927058	2.92494	0.000275093	1.43158	0.0896711
Rwdd1	-0.140116	0.742866	0.365329	0.155791	-0.417244	0.133666	0.194573	0.418663	1.43087	6.59195e-07
Stxbp3	0.234175	0.127707	0.441819	0.0017021	-0.165171	0.266071	1.77692	2.78964e-14	1.4273	5.33492e-12
Ybx3	0.11201	0.688541	0.107234	0.579502	-0.420813	0.0264687	-0.344696	0.0307366	1.42718	1.62568e-09
Rapgef2	0.111325	0.756523	0.215339	0.304129	-0.0399647	0.907709	2.11922	1.17397e-11	1.42669	3.16301e-08
Pde4dip	0.0625831	0.896874	-0.666906	0.00769332	-0.297021	0.263829	0.321356	0.127426	1.42545	1.68612e-07
Gnl3	0.072632	0.749731	0.0130643	0.9501	-0.461418	0.0017709	-0.382894	0.00262922	1.42463	1.146e-11
Efnb2	-0.351841	0.330993	-0.701281	0.0184467	-0.683816	0.0204584	-0.349821	0.167949	1.42324	2.52509e-06
Kcng2	0.377767	0.752159	1.42893	0.0471059	-0.108413	0.918232	-0.0966911	0.907781	1.42213	0.0227842
Acsl4	-0.0490417	0.853968	-0.36143	0.0121191	-0.450409	0.00277667	0.579686	2.90306e-05	1.4218	1.67036e-11
Pbld2	0.26923	0.862481	0.382655	0.634118	-0.71235	0.387507	0.681753	0.338331	1.41962	0.0326392
Gm17690	0.264853	0.834714	-0.463763	0.559025	-0.56615	0.433722	0.298946	0.654992	1.41752	0.0142191
Vat1l	-1.04247	0.0592183	-1.34986	0.171267	-1.45454	0.000786346	-2.0962	0.000143361	1.41739	0.000191848
Rab20	0.0476636	0.932524	0.412294	0.0800534	0.0548094	0.88484	2.3454	2.66333e-11	1.417	3.41309e-07
Spic	1.22283	0.579055	0.174675	0.839136	1.08668	0.411608	5.74567	7.95889e-07	1.41639	0.305744
Dnaic2	-0.725029	0.406946	-1.23129	0.0726221	-1.68803	0.0079058	0.362716	0.529233	1.41498	0.00807748
Boc	-0.931508	0.00554665	-0.974697	0.00185966	-0.100731	0.804443	1.08335	9.43219e-05	1.41435	3.26441e-06
Gm6900	0.366259	0.790056	0.345584	0.622256	-0.344072	0.707595	1.5241	0.0191857	1.41427	0.0320721
Cystm1	-0.630236	0.268587	-0.26367	0.621126	-1.51245	0.001298	-0.557321	0.172024	1.41232	0.000523651
Rras2	-0.441399	0.13911	0.353707	0.159757	-0.559483	0.0355604	0.023947	0.931886	1.41165	5.61774e-07
Snhg15	0.30568	0.399156	0.470688	0.0925396	-0.424111	0.13667	-0.180213	0.492008	1.40961	1.44546e-06
Klhl33	-0.849424	0.534046	-0.882773	0.608699	0.156632	0.869266	-1.39119	0.142084	1.4095	0.0322831
Prrg4	-0.519391	0.538582	-1.11257	0.0725659	-0.99661	0.0790426	0.373392	0.479533	1.40738	0.00463773
Lama4	-0.388369	0.28839	-1.47409	5.50841e-05	-0.283161	0.40647	0.732888	0.00514239	1.40624	5.75007e-06
Cd38	-0.0242264	0.989161	0.918841	0.0135117	1.62464	0.000134063	4.56256	1.17455e-12	1.404	0.000135894
Chchd10	0.0289245	0.986729	-0.0277223	0.967818	-0.506834	0.24535	-0.0670202	0.878892	1.40246	0.000266636
F830045P16Rik	1.28568	0.416394	0.558697	0.565753	-0.723058	0.623099	2.33531	0.0184996	1.39549	0.197086
Nars	0.205952	0.247428	-0.381401	0.0107112	-0.545415	0.000606968	0.0834218	0.539036	1.39468	4.38398e-11
Wdr75	0.199281	0.261112	-0.020829	0.915397	-0.528873	0.00057456	0.0956238	0.473377	1.39447	2.56883e-11
Eif4ebp1	0.056966	0.922848	0.314912	0.234563	-0.5627	0.0475728	0.825572	0.000929138	1.39323	1.77217e-06
Zswim5	1.65689	0.472394	-0.293253	0.79261	-0.482213	0.836827	3.69103	0.00291742	1.38933	0.399459
Tank	0.194977	0.252113	0.0191541	0.917332	-0.263847	0.0687711	1.76829	6.07415e-14	1.38843	1.67036e-11
Zcchc2	0.181019	0.509624	-0.267265	0.165725	0.201969	0.385268	1.63258	3.23758e-10	1.38662	1.25743e-08
Nlrp5-ps	0.959674	0.294491	-0.157269	0.86308	-0.322041	0.715556	0.806499	0.224814	1.38612	0.0293288
Six4	-0.183408	0.754159	-1.6961	0.000308253	-0.630185	0.0761229	0.206706	0.530016	1.38553	5.71376e-05
Sema7a	1.08068	0.0119103	0.884665	0.0295009	0.773722	0.0412789	-0.0185015	0.970498	1.38507	0.000211569
Ehd1	-0.135624	0.701133	0.0452986	0.867561	0.402893	0.0865901	2.38803	2.86752e-12	1.38234	1.00221e-07
Ifi206	-1.23311	0.649837	-0.270053	0.695972	2.91506	0.00162075	9.7267	1.17397e-11	1.38229	0.224983
Cebpd	-0.355666	0.384785	0.739657	0.0182031	-0.364188	0.29832	0.2792	0.320227	1.37985	1.46377e-05
Stbd1	-1.23839	0.00402118	-0.896519	0.0243474	-1.40034	0.000606968	-0.377059	0.26327	1.37725	0.000137062
Diaph2	0.397221	0.254204	-0.731899	0.011534	-0.150461	0.69136	1.06371	9.57279e-05	1.37593	3.99936e-06
Zfp609	0.131305	0.860292	-0.873891	0.0268702	-0.198687	0.703318	0.72004	0.0353219	1.37574	0.000239552
Dgat2	-0.936556	0.108254	-0.024851	0.968469	-0.366924	0.422112	1.28138	0.000863604	1.3738	0.000437246
Zmynd15	0.825327	0.0386919	0.649009	0.037055	0.337075	0.391213	3.11716	7.27421e-11	1.36899	8.19378e-05
Nop14	-0.0852357	0.707235	-0.31663	0.028811	-0.557896	0.00037097	0.310808	0.0147045	1.36498	4.21419e-11
Ppp3cc	0.70693	0.0922813	0.00130609	1	-0.217036	0.62774	1.27968	0.000199155	1.36406	0.000101899
Gar1	0.326909	0.236699	0.215242	0.377278	-0.50225	0.0307023	-0.594625	0.0047088	1.36189	1.27605e-07
AW112010	0.0897675	0.965807	1.65395	0.0106542	3.42279	2.97441e-05	6.4316	4.59941e-10	1.35896	0.0376356
Clcn5	0.111502	0.759024	-0.390452	0.0777798	0.229484	0.369434	-0.169095	0.404211	1.35874	9.95956e-08
Gm13657	0.357822	0.54106	-0.294807	0.561734	0.114537	0.838517	-0.357647	0.367883	1.35855	0.000350429
Nfe2l3	-1.04915	0.00157739	-1.69301	4.29144e-05	-1.49937	7.00499e-06	-0.454432	0.0706993	1.35832	2.37158e-06
Yrdc	0.260004	0.363663	0.450656	0.0389254	-0.445964	0.0514445	0.51287	0.00944123	1.35712	9.95956e-08
Nfe2l1	0.0779931	0.8022	-0.673499	0.000690575	-0.603258	0.0017851	1.18127	1.78973e-08	1.35577	3.1064e-09
Mob3b	0.340349	0.0983883	0.463555	0.0101608	-0.0120028	0.975309	0.672499	9.82036e-05	1.35573	2.20094e-09
Nt5c1a	-0.782829	0.672885	-0.687952	0.407521	0.369953	0.744624	2.26506	0.00583901	1.35529	0.117145
Lrrc8c	-0.151345	0.657981	-0.0732646	0.767909	-0.247875	0.329185	2.65395	3.60142e-13	1.35448	1.24293e-07
Eif2b3	0.186759	0.497815	-0.0166175	0.956249	-0.375498	0.0671003	0.256557	0.148807	1.35303	1.63919e-08
Mthfd1l	0.268359	0.409144	0.0183662	0.960797	-0.0376363	0.925168	0.871777	0.000195136	1.35242	5.9533e-07
Gm6477	0.711001	0.32002	-0.124387	0.887941	-0.287304	0.675672	-0.340529	0.560185	1.35191	0.00642372
Adarb2	-0.0441521	0.989161	0.326032	0.686347	-0.0692933	0.947321	-0.146468	0.840321	1.3503	0.0175929
Gm12111	-0.105589	0.964848	0.575631	0.466129	-0.328456	0.731931	0.654863	0.384055	1.34854	0.0493152
Ndst3	-0.346997	0.892382	1.62103	0.526475	-0.577288	0.674487	-3.19071	0.0583959	1.34756	0.172813
Tfec	-0.344584	0.336145	0.976036	0.00227391	0.71962	0.00833194	-0.972301	0.000404655	1.34708	2.67276e-06
Atf4	0.072479	0.853414	0.539001	0.0112161	-0.334743	0.135787	0.999266	3.43487e-06	1.34616	4.70868e-08
Cebpg	0.419111	0.0396951	-0.00494551	0.992118	-0.638141	0.0012702	0.271714	0.0928975	1.34605	5.39193e-09
Fcrl5	-0.399189	0.614961	0.00178371	1	-0.0563513	0.948366	1.00607	0.0246525	1.34528	0.00350014
Mlf1	0.206032	0.924592	0.88751	0.57076	-1.31351	0.189226	-1.60451	0.155532	1.34407	0.0990916
Zfp131	0.13198	0.810454	-0.946978	0.00506766	-0.393462	0.240194	0.501262	0.0668361	1.34107	1.75242e-05
Krt8	-1.17445	0.0886083	-1.62888	0.111814	-0.969193	0.0831306	-1.98414	0.00115849	1.34106	0.0058388
Iars	0.0904317	0.756668	-0.647595	0.00104281	-0.33512	0.0737607	-0.21131	0.180673	1.34086	3.09525e-09
Brsk1	-0.260958	0.81459	0.295661	0.703863	-1.27533	0.0401149	-0.626483	0.289592	1.33771	0.0119422
Ngf	-0.667447	0.233093	0.248557	0.558678	-0.766927	0.0843138	1.68355	5.96546e-05	1.33556	0.000893662
Nr2f2	-1.02689	0.00800405	-0.382059	0.271567	-0.724343	0.0361939	-0.0354584	0.924289	1.33552	5.32286e-05
Lyar	0.22613	0.381694	0.110187	0.605701	-0.291186	0.164382	0.297098	0.0890624	1.33551	1.7485e-08
Itga7	-0.605897	0.13507	-0.143946	0.69719	-0.11916	0.799146	0.795431	0.0079292	1.33419	5.42815e-05
Ccl28	0.307608	0.877729	-1.7438	0.269394	-0.719753	0.532424	-0.542235	0.610647	1.33201	0.122827
C230013L11Rik	-0.842099	0.300325	0.0197364	0.990995	-1.37192	0.0214667	-0.225539	0.708026	1.33198	0.00910256
Med13l	0.197385	0.704009	-0.772769	0.0213167	-0.152707	0.735853	0.713335	0.0151374	1.33095	5.50858e-05
Hk2	0.394344	0.0830324	-0.278938	0.156062	0.00636985	0.992488	1.37322	1.05722e-08	1.32918	3.34853e-08
1110038B12Rik	0.137226	0.767896	0.38418	0.165781	-0.755339	0.00849007	-0.0309764	0.919294	1.32865	4.51628e-06
Lrig1	0.0225585	0.991407	-0.411831	0.313018	-0.864065	0.0377233	0.570713	0.109144	1.32827	0.00046403
Sntg1	-1.82652	0.000624658	-1.09693	0.00871842	-0.603698	0.158696	1.31716	0.000473128	1.32796	0.000499424
Erc2	1.62153	0.140208	0.129901	0.917516	0.190378	0.878883	1.10653	0.226706	1.32789	0.13205
Plekhg1	0.251533	0.607032	-0.651799	0.042445	0.0549293	0.916545	1.47169	9.82989e-06	1.32594	5.04555e-05
Gm5518	-0.0862729	0.972288	1.56146	0.0642452	-0.487277	0.590813	-0.456078	0.598486	1.32542	0.0501456
Slc11a2	0.190011	0.328222	0.12026	0.443232	-0.192407	0.264816	1.43868	2.43722e-11	1.32352	3.0452e-10
Star	-0.764236	0.0386292	0.630031	0.0537625	-1.27223	0.000311295	-0.34917	0.2338	1.32256	3.11277e-05
Micu3	0.386275	0.202201	0.30721	0.232667	-0.46398	0.0664505	0.0301621	0.914267	1.32159	8.50883e-07
Rtkn2	-1.1546	0.235047	-0.380105	0.755345	-1.4246	0.0467886	-1.45004	0.0491055	1.32016	0.0286128
Lonp1	-0.00385893	1	-0.0697604	0.654528	-0.764752	9.09872e-06	0.170417	0.178777	1.32013	8.07743e-11
Ncl	0.0431772	0.869761	-0.300155	0.028811	-0.485075	0.00112337	-0.257704	0.0326382	1.31891	3.99756e-11
Il1r1	-0.285958	0.394825	-1.39239	2.0871e-05	-0.662838	0.013783	-0.664106	0.0042498	1.31825	1.85001e-06
Enah	-0.131468	0.789978	-0.108511	0.733423	-0.0593563	0.892607	0.779779	0.00247954	1.31793	7.24167e-06
Cep162	0.116576	0.828139	-0.670931	0.0268971	-0.654479	0.0308709	0.447798	0.0849193	1.31625	1.15745e-05
Il6st	-0.392845	0.199581	-1.02751	0.000447817	-0.166678	0.620146	0.0224262	0.936646	1.31459	1.88721e-06
Gm43460	0.932688	0.19926	0.707254	0.219613	-0.44594	0.521197	0.631057	0.259405	1.31421	0.0141037
Arntl	0.155507	0.708508	0.504618	0.0569683	-0.445835	0.100948	-0.123953	0.626017	1.31386	2.07084e-06
Noc3l	0.102082	0.656008	-0.0444687	0.803894	-0.400317	0.0093418	0.130895	0.339234	1.31258	1.93688e-10
Noct	0.353777	0.217751	-0.0588878	0.840453	-0.738995	0.00282432	0.246176	0.249391	1.31148	4.56379e-07
Snhg6	0.089843	0.89248	1.1508	0.00120805	-0.576471	0.09711	0.692858	0.0179899	1.31033	6.00481e-05
Zfp703	0.13993	0.663253	0.373973	0.0775495	-0.0940349	0.743606	-0.352176	0.0608951	1.31017	8.00338e-08
Hgh1	0.101474	0.859476	0.652649	0.0270288	-0.45855	0.136839	0.316965	0.234878	1.30943	1.26013e-05
Gtpbp2	0.300065	0.323217	-0.303037	0.197829	-0.963965	0.000325181	1.26955	8.37031e-07	1.3092	7.65031e-07
Spata5	0.41792	0.0135	0.122231	0.444218	-0.234763	0.142205	0.335173	0.0147478	1.30898	2.78366e-10
Cblb	-0.325201	0.212361	-0.721427	0.00231536	-0.565881	0.0124948	-0.626114	0.00163702	1.30769	1.41745e-07
Fam135a	-0.107857	0.830466	-0.501331	0.0697471	-0.7314	0.00880239	0.401585	0.0961405	1.30618	4.04506e-06
Cep85l	0.0306424	0.969976	-0.642061	0.0219561	-0.278724	0.389048	1.24711	1.03763e-05	1.30424	7.20863e-06
Jdp2	-0.213531	0.544828	-0.0500435	0.870035	-0.454959	0.0783075	0.84948	0.000263564	1.30354	1.08837e-06
Fam118b	0.965916	0.588668	-0.473157	0.742969	-1.56014	0.263319	0.921988	0.423646	1.30234	0.229961
Rgl1	-0.664623	0.00050955	-0.56682	0.00134031	-0.581218	0.00104544	1.04199	3.1891e-08	1.30016	1.30025e-09
Tlk2	-0.0669633	0.754159	-0.324129	0.0132047	-0.405471	0.00301801	1.30421	5.2636e-12	1.29456	1.75217e-11
Chd2	0.227303	0.562926	-0.598528	0.0296793	-0.575484	0.0447949	0.682489	0.00553279	1.29282	6.25172e-06
Zfp593	0.579034	0.588668	0.377909	0.619232	-0.607864	0.456518	0.669576	0.316575	1.29234	0.0416253
Hpx	-1.96142	0.298068	-0.0255227	0.986034	-0.35836	0.78214	3.77545	1.33531e-05	1.29171	0.152514
Lrrc63	0.82798	0.664153	-0.220803	0.780794	0.903633	0.412584	4.11748	1.44375e-05	1.29085	0.23411
6430573P05Rik	0.737038	0.415406	-0.0367881	0.971012	-0.225362	0.798992	1.41136	0.0160251	1.29021	0.0300764
Dio3	-0.800867	0.777001	-0.97181	0.409362	2.08889	0.0690475	2.38207	0.0318884	1.28971	0.297993
Gm20537	0.91319	0.451087	0.579563	0.62929	-0.374389	0.739738	-0.523692	0.603072	1.28923	0.104352
Tm4sf19	-0.548885	0.328222	-1.08153	0.0199755	-0.211229	0.72202	-0.163476	0.702605	1.28821	0.00155655
Pmepa1	0.877888	0.0209856	0.652344	0.0445428	0.688074	0.0482423	1.62316	4.31558e-06	1.28763	0.00011821
Gm20056	-0.705813	0.0907589	-0.830028	0.0300606	-0.246858	0.590813	-0.384964	0.238093	1.28614	0.000211569
Prkcq	0.729527	0.699611	0.06834	0.977815	0.651935	0.596039	0.234428	0.861473	1.28606	0.217862
Mx1	0.722997	0.440958	0.307044	0.521418	2.1475	0.00041328	8.49662	6.07801e-14	1.28366	0.0334292
Gm3219	0.933123	0.37878	-1.32787	0.237369	-0.997596	0.246186	0.14975	0.891295	1.28257	0.0700169
Ifi211	-0.0375259	0.967554	-0.180039	0.585453	0.423496	0.234514	4.39932	1.02825e-13	1.28222	7.38665e-05
Thsd4	-1.14079	0.0628785	-2.80417	0.0141487	-0.59812	0.283433	-2.38283	6.49865e-05	1.27821	0.0053032
Gm47389	-1.85014	0.684497	-1.15378	0.59283	-3.12714	0.368109	2.34839	0.227373	1.277	0.592543
Dlgap1	0.809195	0.366175	-0.847252	0.369674	-0.745399	0.321519	-0.355497	0.628388	1.27656	0.0355738
Clec5a	0.419251	0.057185	0.35106	0.0842226	0.197907	0.387507	-0.76766	8.74423e-05	1.27607	4.08462e-08
Hc	0.804209	0.862776	0.335504	0.897487	-3.12737	0.336348	1.39207	0.516504	1.27383	0.571427
Otof	2.62134	0.195178	0	1	1.35647	0.42057	-1.85344	0.414963	1.27353	0.500668
Epha5	-0.106422	0.946128	0.577996	0.452909	-0.668095	0.314592	-0.526532	0.423481	1.27337	0.0196096
Brd3os	-0.486373	0.26274	-0.0371576	0.941763	-0.520225	0.13746	-0.0356395	1	1.27327	9.43651e-05
Odc1	0.00600518	1	0.26283	0.247596	-0.260169	0.325354	0.164282	0.437065	1.27307	5.65483e-07
Pkdcc	-0.719021	0.01067	-0.188561	0.484652	-0.962494	0.000562014	-0.711638	0.00227094	1.27268	2.63191e-06
Gm6116	2.22808	0.310731	0.723725	0.678565	2.03869	0.132201	1.39118	0.441273	1.27243	0.498447
Tmeff1	1.01602	0.0273221	0.329929	0.438846	-0.277672	0.596828	0.564182	0.127885	1.27219	0.0010363
Rgma	-1.32787	0.00190449	-1.33777	0.00297285	-1.82039	2.0397e-05	-0.675135	0.0369641	1.27206	0.000177573
Marchf4	0.804864	0.874374	1.51807	0.477224	-1.24942	0.71572	0.890193	0.730667	1.27179	0.602252
Nmd3	0.249853	0.312001	0.028975	0.911191	-0.309353	0.133574	0.548618	0.00202381	1.27152	3.42131e-08
Rbpms2	0.159801	0.814068	-0.0306284	0.963918	-0.281392	0.542543	-0.695506	0.0509939	1.27042	0.000399539
Igkv8-30	8.62512	0.000231327	7.60111	0.000270432	7.18846	0.000191882	0.893236	0.829392	1.27029	0.746027
2310069B03Rik	-0.0253515	1	-0.671159	0.253036	-0.747921	0.256242	1.41057	0.00890786	1.27018	0.019956
Adgrv1	1.67822	0.56712	0.736192	0.470842	-1.24282	0.667522	3.79699	0.00880638	1.26976	0.538755
Gm16740	0.10546	0.961028	0.63384	0.48226	-0.447993	0.628961	-0.171268	0.848474	1.26957	0.0596479
Skil	1.07355	0.000723716	0.0289557	0.939563	0.128103	0.732113	1.82076	1.97016e-08	1.26713	8.51206e-06
Smap2	0.27934	0.1245	-0.280608	0.0760826	-0.131953	0.499296	-0.833735	8.61392e-07	1.26705	1.1382e-09
Riok3	0.164976	0.269718	0.228497	0.0540586	-0.325046	0.0103197	1.02311	1.48821e-10	1.26406	8.57673e-12
Ticam2	-0.0765734	0.870645	-0.149164	0.550548	-0.676303	0.00721223	1.48542	6.12806e-08	1.26324	1.25175e-06
Marchf3	1.22073	0.0292958	0.263487	0.603983	0.321887	0.577066	1.14328	0.0118664	1.26272	0.0058457
Ppp2r3a	-0.0896506	0.86549	-0.839913	0.00480961	-0.485589	0.0837282	0.382892	0.111887	1.26241	6.44356e-06
Rtkn	-0.0206973	0.993378	-0.819084	0.0499084	-0.166667	0.740573	0.320626	0.371289	1.26168	0.000465183
Med13	0.53205	0.587923	-1.11777	0.0826237	-0.130995	0.900151	1.94154	0.00157949	1.26037	0.0362608
Fads3	-0.638229	0.0115071	-0.00734151	0.989828	-0.655971	0.00542383	-0.293101	0.147372	1.26023	4.3909e-07
Atf3	0.180498	0.669335	-0.0887902	0.780794	-0.949529	0.00165959	0.58003	0.0181066	1.2598	1.15865e-05
Eif6	0.0200905	0.985675	0.346506	0.206271	-0.414508	0.174636	0.9115	0.000493966	1.25751	1.29764e-05
Nrg4	0.0140036	1	0.13936	0.806455	0.235167	0.722676	1.53524	0.00204933	1.25657	0.0122069
Prmt3	0.0680711	0.757544	0.0056478	0.985079	-0.457582	0.00123916	-0.686423	1.67827e-06	1.25638	4.59097e-11
Rrp9	0.0808101	0.87217	0.666993	0.0123577	-0.35249	0.208551	-0.0255681	0.92866	1.25588	3.65121e-06
Ifi44	-0.521726	0.866931	-0.113166	0.867457	2.99938	0.00071839	9.1913	3.3739e-12	1.25587	0.276957
Ms4a20	-4.06418	0.0829693	1.121	0.182395	-1.00572	0.410059	1.28061	0.172323	1.25346	0.188717
Pde1a	-1.31316	0.123747	-1.98401	0.0141437	-0.63303	0.39368	0.354823	0.567229	1.25143	0.0307939
Gm8116	0.0456519	0.995981	-0.935607	0.319669	-0.691072	0.521094	1.26585	0.116623	1.25031	0.126506
Slc39a14	0.178799	0.416583	-0.060404	0.743031	0.0664096	0.774621	1.41788	1.30671e-10	1.24991	2.98411e-09
Tnfrsf26	-0.681802	0.000971987	0.317076	0.0658104	-0.719128	0.000257686	1.29368	2.84018e-09	1.24968	1.03625e-08
Sars	-0.00114216	1	-0.355752	0.106507	-0.824735	0.00076677	0.0810857	0.708959	1.24917	5.13236e-07
Ldlrad3	0.399494	0.304248	-0.639614	0.0699178	-0.412364	0.221418	-1.23738	8.41968e-05	1.24787	4.6704e-05
Mars1	0.143683	0.582165	-0.551725	0.00410582	-0.436177	0.0206977	0.044296	0.808301	1.24718	1.44468e-08
Rasl12	0.761676	0.643304	0.609896	0.363246	1.29548	0.145935	3.8978	1.20186e-05	1.24632	0.186093
Galnt6	-0.428893	0.0165452	0.161507	0.319287	-0.54298	0.00191239	0.72499	9.55949e-06	1.24542	2.42718e-09
Orai2	0.348238	0.107032	-0.158452	0.392364	0.449697	0.0195964	2.0965	8.5859e-13	1.24431	2.8664e-08
Cldn3	-1.32789	0.235677	-0.00250037	1	-2.91421	0.00213357	-2.28426	0.0143554	1.24399	0.0625837
Ankrd66	1.40199	0.0127237	0.760045	0.0706489	1.36383	0.00470699	2.69257	4.91221e-07	1.24318	0.00798798
Rassf1	-0.00811704	0.995612	0.56508	0.00205771	-0.360902	0.0465287	1.11872	3.02212e-08	1.24299	8.27433e-09
Msantd3	0.475072	0.22169	0.528834	0.0699554	0.153135	0.713382	2.06356	3.64733e-08	1.24263	7.98185e-05
Trmt61a	0.184361	0.480947	0.42053	0.0334961	-0.231238	0.272702	-0.382996	0.0268418	1.2424	3.55295e-08
Rdh5	0.623315	0.400113	1.09717	0.0463365	-0.257982	0.71045	0.155054	0.79432	1.24221	0.0113982
Tnip1	0.0492233	0.861794	-0.0910796	0.553514	-0.182236	0.27079	2.51294	6.14516e-16	1.2403	4.44059e-10
Tmem47	-0.394518	0.415428	-0.186851	0.678349	-0.462079	0.230929	-0.852738	0.0117996	1.23952	0.000291661
4930432B10Rik	2.08877	0.154487	0.336361	0.834224	-0.457488	0.80146	0.873941	0.520162	1.23911	0.333254
Kcnn3	-0.0778395	0.966163	1.0238	0.0802993	-0.0966365	0.907575	0.221973	0.728157	1.23706	0.0172007
Aspa	-0.508564	0.739542	1.09756	0.612869	-1.38874	0.118024	-3.46904	0.0068371	1.23622	0.0879081
Eif1ad	0.0601574	0.881833	0.269362	0.182106	-0.576682	0.00698881	0.331279	0.0672254	1.23521	1.35756e-07
Arhgap29	-0.855684	0.00775737	-0.540074	0.0612892	-0.357795	0.262627	-0.0010426	1	1.23466	2.09048e-05
Pde10a	-0.344445	0.626355	-0.138257	0.765953	-0.0126139	0.993143	1.91069	1.16843e-05	1.23327	0.00227506
Slfn2	-0.334302	0.414606	-0.0504483	0.889193	-0.20447	0.589296	2.94523	1.35997e-11	1.23324	3.79372e-05
4932438H23Rik	-0.410765	0.861794	0.832778	0.264232	-0.130013	0.931114	1.98277	0.0181576	1.23231	0.178093
Etv3	0.440716	0.0330498	-0.360166	0.0511354	0.00686188	0.991042	0.425206	0.0103553	1.2312	3.16963e-08
Peg10	-0.506373	0.572522	-0.709705	0.337202	2.06028	0.000452777	-0.548336	0.338639	1.23059	0.0169934
Abi1	-1.31701	2.63499e-06	-0.667554	0.00218133	-0.649211	0.00290873	0.825246	3.65264e-05	1.23057	1.44444e-07
Ugcg	0.128776	0.602329	0.200015	0.222527	-0.145979	0.473004	1.19223	4.78542e-09	1.22999	5.369e-09
Loxl3	0.273331	0.346309	-0.636816	0.00773269	0.271373	0.27768	0.40697	0.0416126	1.22956	6.77187e-07
Ifrd2	0.055502	0.898844	0.233577	0.305436	-0.26833	0.249141	-0.740875	0.00035389	1.22955	2.43105e-07
Ryr1	0.156738	0.682296	0.457586	0.129462	-0.14505	0.649546	-1.98854	4.24957e-09	1.22945	2.44067e-06
Gm29650	-6.64713	0.000103318	-7.62024	1.41794e-05	-7.87565	1.92605e-06	0.973104	0.0422639	1.22851	0.0123227
Gm26801	-0.761518	0.666503	0.357301	0.81268	-1.0796	0.328482	-0.686334	0.527265	1.22706	0.15746
Sgms2	-0.329256	0.464587	-0.389491	0.191976	-0.597253	0.0664088	1.56246	1.97213e-06	1.22676	7.46341e-05
Trip13	-0.301795	0.265296	-0.734261	0.00267265	-0.153738	0.557923	0.00889991	0.973477	1.22669	2.50872e-07
Smg9	0.476554	0.00570895	0.346546	0.023396	-0.38354	0.0175438	1.67261	1.60629e-12	1.22524	1.432e-09
Ccno	-0.354886	0.936829	1.45904	0.389554	0.545516	0.772482	0.0909713	0.967645	1.22522	0.427378
2700038G22Rik	0.52925	0.515253	0.77566	0.256203	0.268368	0.70389	-0.741989	0.208553	1.22439	0.0160857
Cxcl13	-0.770909	0.339596	-0.706477	0.243602	-0.374345	0.639145	0.966365	0.0723843	1.22418	0.026245
Tsc22d2	0.168023	0.587516	-0.352997	0.0928547	-0.494738	0.0256059	0.575132	0.00288626	1.2224	3.01686e-07
Clec10a	-0.388415	0.615762	0.384083	0.679273	-0.222964	0.743007	-3.09946	4.63493e-06	1.22086	0.00772558
Ddx21	0.329532	0.0221499	-0.171252	0.184799	-0.127565	0.410827	-0.12644	0.281377	1.2193	6.3272e-11
Gm43814	-0.113393	0.935526	-0.0246007	0.977267	-0.34605	0.630029	3.2307	1.4507e-07	1.2192	0.0179106
Cep126	0.0983189	0.96803	0.122508	0.9252	0.33601	0.743793	-0.107355	0.913123	1.21885	0.0970308
Spata13	0.484645	0.425758	0.225737	0.584075	1.74987	0.000182645	4.20638	3.07484e-11	1.21867	0.00300753
Qtrt1	-0.0625092	0.908874	0.555257	0.0338688	-0.516397	0.0498695	-0.130625	0.597751	1.21753	4.70085e-06
Zfp811	0.0252956	1	-1.38604	0.0148528	0.8325	0.331246	5.25502	4.90729e-09	1.21656	0.139122
Adrb1	-0.369295	0.536135	-0.399896	0.657014	-1.46442	0.000505123	-2.25862	2.59094e-05	1.21601	0.000543446
Rrp15	0.220311	0.541331	0.179722	0.522128	-0.377065	0.16243	-0.41868	0.0689577	1.21561	4.37869e-06
Gtpbp4	0.287073	0.0564953	0.212114	0.112215	-0.174172	0.243467	0.0388636	0.772756	1.21525	1.20205e-10
Rasgef1b	0.215899	0.375526	-0.635747	0.00185966	-0.435247	0.026704	0.205254	0.220318	1.21473	4.38929e-08
Cars	0.109477	0.614612	-0.332977	0.024661	-0.549215	0.000622373	0.494998	0.000345204	1.21381	6.64546e-10
Eif5	-0.118921	0.545085	0.071736	0.630719	-0.665215	4.01521e-05	0.693239	1.8626e-06	1.21205	2.50636e-10
Gm4951	1.06736	0.598638	0.588731	0.187603	3.12611	0.000376787	8.5939	1.05851e-12	1.21186	0.3376
Map3k6	0.23621	0.664153	0.0614157	0.896508	-0.225326	0.619724	0.190144	0.57357	1.20972	0.00033565
Mmp25	-0.191394	0.949412	-0.269299	0.665467	1.0852	0.2173	4.14644	1.00897e-06	1.20946	0.203195
Gda	-0.74125	0.0199067	-0.357256	0.207788	0.0976283	0.815958	-0.0574701	0.845493	1.20918	2.97874e-05
Smg5	0.24566	0.123441	0.186595	0.167386	0.00219008	0.998353	0.836975	7.73119e-08	1.2079	2.34118e-10
Jcad	-0.188967	0.658134	-0.880532	0.0040415	-0.204254	0.544533	0.307656	0.214028	1.20749	1.49532e-05
Pvt1	0.11831	0.792499	-0.300956	0.307064	-0.64861	0.0126637	-0.510134	0.0329261	1.20592	5.01627e-06
Ets1	-0.137124	0.826754	0.0692186	0.876096	-0.336197	0.398969	-0.0555659	0.880285	1.20535	0.00024115
Rab11fip4	0.764763	0.110521	0.144756	0.793513	0.300905	0.530098	-0.281626	0.503527	1.20375	0.00158228
Ptpn12	0.268342	0.0786365	0.0373787	0.81361	-0.256391	0.0725451	0.747119	3.53563e-07	1.20184	1.7028e-10
Dtwd1	0.265368	0.485332	0.391357	0.138011	0.0784818	0.843988	0.802501	0.0014765	1.20133	1.58163e-05
Oas1g	0.659067	0.103514	0.389622	0.205665	1.11528	0.00179307	4.54583	1.04966e-13	1.20096	0.000329513
AC158912.1	0.578886	0.521289	-0.527825	0.245598	-0.62566	0.360776	3.68119	1.80592e-08	1.20067	0.029856
Arl4c	0.152319	0.509503	0.00513147	0.990768	-0.375413	0.0320277	-0.537506	0.00058573	1.19934	7.37072e-09
Rrs1	0.123098	0.611229	-0.17575	0.289347	-0.0940855	0.66633	0.0811059	0.603072	1.19523	5.47203e-09
Acpp	1.56394	0.0505652	2.08697	0.00105983	2.03375	0.0028225	4.18059	1.01043e-07	1.19335	0.0686846
Il1f9	0.0255246	1	0.865133	0.304643	0.479992	0.814045	5.88924	5.29129e-06	1.19277	0.4571
C630043F03Rik	0.907755	0.236395	0.164187	0.816464	-0.615126	0.370839	0.900453	0.108055	1.19267	0.0308982
Dtx4	0.100984	0.746547	-0.607201	0.00291753	-0.643304	0.00179307	0.440623	0.00966568	1.19207	8.37345e-08
Lins1	-0.100265	0.771064	0.203907	0.307921	-0.582746	0.00484879	0.554179	0.00248531	1.18968	1.5063e-07
Oasl1	0.537138	0.405566	-0.0117307	0.991713	1.53958	0.00189391	6.73066	1.56685e-13	1.18819	0.00700437
Arhgap28	-0.621464	0.0254799	-0.281735	0.216662	-0.723693	0.0036886	1.45743	6.24904e-08	1.18756	2.52419e-06
Arhgef2	0.23026	0.282701	-0.233094	0.168288	-0.354403	0.0511918	0.371703	0.0147913	1.18622	1.57108e-08
Ptges3-ps	1.62945	0.0896258	-0.400753	0.62714	0.763585	0.371608	1.74642	0.0189882	1.1857	0.134917
Plek	-0.00569475	0.999177	-0.477953	0.00297376	-0.33304	0.0379841	0.944969	5.08215e-08	1.18565	1.87627e-09
Akap13	0.281361	0.429538	-0.600918	0.0259445	-0.334932	0.27002	0.954776	0.000195545	1.18482	1.69979e-05
Siah2	0.143854	0.588668	0.0783646	0.700459	-0.333773	0.0790426	0.353631	0.0282752	1.18336	3.57733e-08
Gm26520	1.00369	0.34984	-0.449856	0.56368	0.632357	0.470047	1.84882	0.00969905	1.18314	0.112092
Ltv1	0.149359	0.407335	-0.0205336	0.913266	-0.369846	0.00907679	-0.269864	0.0272653	1.18309	2.49453e-10
Fcgr2b	0.130386	0.728412	0.375363	0.104854	0.382262	0.133228	0.397598	0.0548687	1.18173	2.67366e-06
Gbp2	-0.880864	0.15595	0.378725	0.45047	1.613	0.00291668	6.98074	8.12192e-13	1.1817	0.0109882
Ccn1	-0.448724	0.291068	0.803863	0.0185055	-0.00331893	1	0.454777	0.127885	1.17943	0.000295549
Slco3a1	-0.406547	0.370566	0.511968	0.108681	0.463739	0.209064	3.62853	5.77416e-12	1.17938	0.000313188
Vegfa	0.709073	0.0335401	0.139295	0.672128	-0.380714	0.260639	0.218365	0.428027	1.17899	7.46341e-05
Npas3	-0.399666	0.892718	-1.70403	0.458908	-1.59697	0.301897	-0.574179	0.701633	1.17855	0.32364
Twist2	0.486428	0.82262	0.0174847	0.99486	1.47876	0.101874	2.51517	0.00476018	1.17804	0.249713
Tmem11	0.0492604	0.918029	0.209838	0.354491	-0.734852	0.0021124	0.318572	0.10746	1.17751	1.16092e-06
Cd244a	0.116942	0.88029	0.616691	0.136733	-0.577716	0.136982	-0.311897	0.41418	1.17729	0.00077477
Ddr2	-0.955002	0.00570895	-1.2426	0.000586793	-0.712724	0.0261155	-0.277134	0.318499	1.17619	9.19053e-05
Usp36	0.230699	0.327433	-0.109308	0.586966	-0.127493	0.589328	0.140494	0.411489	1.17539	5.48378e-08
Ak4	0.40775	0.266567	0.0577524	0.872143	0.250442	0.479203	1.75202	1.21761e-07	1.17509	5.77926e-05
Wscd2	0.546644	0.682684	-1.01287	0.277215	0.331892	0.75198	0.72731	0.352278	1.17417	0.117938
Slc2a13	1.10404	0.243864	1.27053	0.114743	0.569565	0.498125	-0.099744	0.915783	1.17345	0.0904356
Fn1	0.210779	0.708508	-1.32855	0.000893056	-0.280045	0.53626	0.0980197	0.784171	1.17188	0.000601327
Scin	1.44108	0.111663	-1.88041	0.00881156	0.956711	0.203963	2.93188	4.53987e-05	1.171	0.106684
Prl2c2	2.54228	0.0590556	0.404274	0.722284	1.2103	0.33467	2.39534	0.0257855	1.17058	0.326459
Gm3365	0.669911	0.282193	-0.921095	0.0583321	-0.218919	0.731931	1.28778	0.00349844	1.17035	0.00827262
Mtdh	0.0895255	0.704272	-0.56757	0.000685899	-0.498052	0.00209822	0.954726	3.51828e-08	1.1701	1.89645e-09
Atr	0.497624	0.325728	-0.709746	0.0875932	-0.169533	0.752711	0.266712	0.476487	1.16994	0.00147416
Dctd	0.0937625	0.916344	-0.604618	0.221999	-0.225597	0.67316	-0.725151	0.0632207	1.16944	0.00196775
Insyn1	-0.253117	0.639677	-0.243565	0.548052	-0.992586	0.00753818	-0.524513	0.103963	1.16942	0.000478316
Srpx2	-2.74356	0.173853	-1.95414	0.502903	0.769135	0.461335	-2.66624	0.0790447	1.16937	0.214518
Treml2	-1.68248	0.0121367	-1.01894	0.0284517	-0.490448	0.397221	2.56923	1.07664e-06	1.16883	0.010348
Mdn1	0.505753	0.366596	-0.592602	0.177687	-0.0253854	0.981012	0.120131	0.783477	1.16748	0.00338409
Mllt11	0.364575	0.699611	-0.670064	0.272616	-0.458808	0.511438	0.764983	0.147163	1.16604	0.026245
Cdc42bpa	-0.333825	0.51268	-0.260063	0.496564	-0.384596	0.359002	0.314523	0.340266	1.16516	0.000667501
Gm9531	0.321762	0.719408	0.404549	0.491715	-0.39824	0.533942	0.24551	0.655423	1.16486	0.0157876
Socs5	-0.387108	0.0230689	-0.495128	0.00307581	-0.612806	0.000307635	-0.610617	5.15539e-05	1.16371	2.68186e-09
Foxc1	0.481726	0.77207	-0.545286	0.606978	-0.850708	0.443133	0.841223	0.335833	1.16335	0.172834
Wnk2	0.0778159	0.909236	-0.243252	0.415713	0.344692	0.326817	3.14797	9.85472e-12	1.1633	0.000152061
Foxp2	-0.456787	0.838137	-0.295891	0.840497	0.377705	0.760019	0.261443	0.820279	1.16319	0.210592
Orc2	0.0228343	0.98924	-0.672587	0.0664801	-0.195541	0.669058	0.377601	0.23724	1.16253	0.000464188
Nfkbib	-0.0405282	0.935391	-0.138778	0.540819	-0.452392	0.0497629	2.03218	3.75508e-11	1.16069	1.14241e-06
Btnl7-ps	1.46107	0.438116	0.707315	0.526475	1.26048	0.304335	1.73225	0.15626	1.16067	0.399258
Fam72a	0.419938	0.547617	1.30931	0.0208856	-0.0880378	0.904777	-1.10427	0.0239654	1.16048	0.00774335
Heatr1	0.295439	0.128205	-0.0233427	0.919358	-0.101226	0.647424	0.192963	0.198453	1.15958	1.40306e-08
Fubp1	0.191704	0.263586	-0.429211	0.00347161	-0.407422	0.00526313	0.481177	0.000240131	1.15874	4.97221e-10
Prdm1	0.879359	0.00267268	0.214085	0.403422	-0.288972	0.327412	1.50126	1.91534e-07	1.15874	1.43035e-05
Gm43196	2.51291	0.106407	0.786054	0.288165	0.99931	0.508234	4.06038	0.000259098	1.15812	0.444569
Bcl2	0.616937	0.082535	-0.542032	0.138171	-0.459421	0.173843	-1.25424	0.000102702	1.15798	0.000142518
Inpp5a	-0.103015	0.634052	0.113313	0.455183	-0.429288	0.00459902	-0.268645	0.0359961	1.15704	9.8582e-10
Ghitm	0.075081	0.782873	-0.1377	0.398788	-0.57776	0.000953039	0.949467	1.18699e-07	1.15675	7.30874e-09
Pgbd1	0.315772	0.837523	-0.465913	0.485406	0.0108911	0.998442	2.21642	0.000896705	1.1557	0.0955398
Arv1	0.438892	0.0616636	0.142489	0.502991	-0.462247	0.0293569	0.851185	3.23214e-05	1.15429	4.33972e-07
Gm14023	-1.71617	0.296164	0.0360253	0.979355	-0.254696	0.844481	2.08664	0.00773515	1.15393	0.172082
Khdrbs3	0.060285	0.945138	1.07732	0.0127669	-0.22595	0.626076	-1.10203	0.00315146	1.15353	0.000818362
Fcrlb	0.126118	0.835526	0.230195	0.479853	-0.265272	0.486379	0.866565	0.00303017	1.15318	0.000186875
Rcc1	0.00509104	1	0.228834	0.159365	-0.397513	0.0169019	-0.495721	0.000978651	1.15229	6.77175e-09
Ednrb	-0.66645	0.078072	1.54854	5.99727e-05	0.431302	0.199334	0.755348	0.00839096	1.15143	0.000218923
Gm14167	0.948753	0.496753	0.143178	0.901711	-0.664765	0.59135	1.42909	0.0984006	1.15064	0.206198
Gm13470	0.521699	0.71082	-1.01702	0.277158	-0.0696586	0.961897	0.904432	0.241324	1.14982	0.125558
Gm47283	1.02765	0.0110712	1.41668	0.000674719	0.559822	0.15243	-0.200845	0.567675	1.1497	0.000875254
Mrto4	-0.037772	0.958596	0.104872	0.754653	-0.559817	0.061378	-0.420787	0.0996987	1.14945	4.92708e-05
Vdac3	0.0115511	0.993245	0.0453568	0.868765	-0.497231	0.0328786	0.997007	8.86234e-06	1.14906	1.55323e-06
Kif1a	0.214309	0.673262	-0.248279	0.483908	-0.240824	0.535105	0.323668	0.278665	1.14839	0.00020006
Grap	0.746752	0.104091	0.706429	0.0500706	0.973775	0.0128104	1.8925	3.42822e-06	1.14614	0.00184614
Zfp979	-0.200272	0.887175	-0.310761	0.686888	-0.652991	0.360095	0.474338	0.443969	1.14584	0.0438571
Hrc	-1.39479	0.587618	-1.62302	0.0316929	-0.259833	0.884138	5.11834	1.2142e-06	1.14493	0.332321
Dimt1	0.115013	0.677545	-0.0683996	0.742443	-0.268506	0.153001	0.133159	0.423439	1.14467	4.01156e-08
Serpinb9b	0.646504	0.155322	-0.470875	0.216377	0.441139	0.28176	0.988971	0.00451263	1.14289	0.00134732
Tmem268	0.170083	0.317759	0.320542	0.0178209	0.179955	0.22576	0.58442	1.39471e-05	1.14272	3.63109e-10
Pus1	0.379507	0.23615	0.194399	0.489779	-0.423002	0.120577	0.0404363	0.886646	1.13815	1.54689e-05
Phlpp1	0.742952	0.00595583	-0.898951	0.000908074	-0.171241	0.582991	0.976428	4.41793e-05	1.13792	7.18129e-06
Ankrd1	-0.603404	0.297054	0.245041	0.619712	-0.281704	0.637669	-0.121372	0.791265	1.13542	0.00615478
Il27ra	0.0826825	0.84838	0.0210314	0.959527	-0.00539211	0.995018	-1.20443	2.68109e-06	1.13393	2.4225e-06
5430416N02Rik	-0.120927	0.883931	0.320887	0.488618	-0.40617	0.373506	-0.363809	0.352475	1.13392	0.00212708
Nbea	-0.878572	0.0401337	-1.06878	0.0103972	-0.731849	0.056233	-0.138057	0.705173	1.13181	0.000938489
9330162G02Rik	0.666486	0.639355	0.463595	0.706721	0.708269	0.451701	-0.236145	0.828088	1.13075	0.170613
Nol10	-0.018033	0.967192	0.354566	0.0265859	-0.256926	0.122956	0.0743936	0.623217	1.1307	6.52788e-09
Bend6	-0.158903	0.839744	0.584105	0.0475611	-1.1572	0.00369623	1.94545	3.72052e-07	1.13029	0.00110062
Btg1	0.024557	0.972975	1.04524	0.000270279	-0.397955	0.139755	1.10825	1.10627e-05	1.12931	1.14402e-05
Acsl1	0.337166	0.372535	-0.00254123	1	1.3174	8.36791e-05	5.41136	1.2917e-15	1.12911	8.52187e-05
H1f0	-0.0076761	1	0.0208417	0.966232	-1.19389	0.000491182	0.0773317	0.803589	1.12868	0.000167933
Slc24a2	-0.630376	0.438116	0.218435	0.787529	-0.786088	0.181143	-0.7962	0.152405	1.12805	0.0220918
Fmnl2	0.546333	0.0447893	0.502715	0.0318655	0.51291	0.0412789	2.02865	2.59742e-10	1.12801	7.72797e-06
Car13	-0.277753	0.133368	-0.154674	0.313242	-0.312582	0.0581253	2.22277	1.21501e-14	1.12786	7.45669e-09
A130051J06Rik	0.52041	0.619877	-0.545938	0.471953	-0.566785	0.475993	0.661314	0.29622	1.12777	0.0640173
Gm6209	1.48028	0.00114513	1.42353	0.00110679	0.954238	0.0141372	0.314164	0.423439	1.12531	0.00257634
Them4	-0.231537	0.444836	-0.0627605	0.812553	-1.03724	4.35846e-05	0.357728	0.0681754	1.12491	1.5996e-06
Nrip1	0.167128	0.687117	-0.446202	0.0865103	-0.0703695	0.860384	1.02128	7.43266e-05	1.12329	2.7053e-05
Adamts14	-0.527264	0.114407	-1.30768	0.000290196	-0.999715	0.00121156	-0.289173	0.267073	1.12231	6.63189e-05
Sowahc	0.911355	0.00050955	-0.233609	0.292615	-0.386201	0.106562	1.05293	4.80421e-06	1.12214	2.59399e-06
Spata5l1	0.139595	0.861794	-0.323874	0.443528	-0.34043	0.469887	0.729227	0.0423709	1.12175	0.00235506
Sik2	0.184947	0.831839	-0.926269	0.0597599	-0.740509	0.143977	0.371488	0.394644	1.12144	0.00893892
Atp6v0a1	0.385395	0.0997018	0.0444353	0.863712	-0.203853	0.40617	-2.75404	6.41704e-14	1.12119	7.28944e-07
Gm10060	0.555785	0.757056	-1.08194	0.35384	-0.4922	0.722857	0.891277	0.360641	1.12088	0.246755
Dusp16	-0.0275388	0.943191	0.00882206	0.975083	-0.188829	0.314339	1.6865	4.60165e-12	1.12053	1.98081e-08
F5	0.000213627	1	0.459651	0.648462	-1.21229	0.0831306	-2.35035	0.00125868	1.11909	0.0556109
Tspan18	1.1503	0.0338318	0.0403795	0.957307	0.207415	0.749862	0.484057	0.281871	1.11908	0.0114284
1500002C15Rik	-0.0870628	0.971718	-0.634572	0.643445	-1.25652	0.15114	-1.08573	0.210935	1.11879	0.116251
Stard5	-0.135962	0.59549	-0.0905975	0.633124	-0.493881	0.00719573	0.252255	0.102814	1.1185	5.22536e-08
Gm39458	-1.26844	0.71524	0	1	-0.414648	0.854042	-3.13901	0.194545	1.11689	0.463865
Gm48551	0.876574	0.542296	0.809062	0.52231	-0.459674	0.716604	-0.355472	0.765541	1.11508	0.218165
Gm37199	2.05404	0.0890907	0.45645	0.729547	-0.0318135	0.993047	0.562796	0.634977	1.11472	0.297993
Utp20	0.282759	0.241182	-0.200802	0.323247	-0.0983615	0.714528	-0.231569	0.191097	1.11436	3.79785e-07
Gm43461	1.16442	0.310367	0.869419	0.47696	-0.790847	0.463924	-0.768235	0.460546	1.11427	0.177789
Pdzd8	0.171096	0.611397	-0.361904	0.108523	-0.362875	0.13763	0.56503	0.00583533	1.11332	3.73902e-06
Egf	0.463691	0.666024	-0.344317	0.711654	-0.338116	0.700911	-0.207	0.782793	1.11181	0.0676033
Ncam1	0.723578	0.0789407	0.599412	0.0956848	0.272941	0.540814	0.229385	0.501891	1.11126	0.00114957
Ktn1	-0.161493	0.457618	-0.424163	0.0100356	-0.449979	0.00762364	1.0283	3.1357e-08	1.11123	1.43112e-08
Gm9570	0.93354	0.708508	0.266847	0.942258	-2.378	0.256903	-1.19075	0.551497	1.11055	0.449364
Hspd1	0.0561228	0.813187	-0.0534648	0.726166	-0.204655	0.164869	-0.336885	0.00545815	1.11003	6.87048e-10
Mphosph10	0.119921	0.642336	-0.0351343	0.871485	-0.272926	0.133666	0.165906	0.283894	1.10983	3.73216e-08
AI506816	-0.310314	0.1378	-0.630167	0.00167062	-0.178439	0.403394	-1.00622	3.66329e-07	1.10942	9.79719e-08
Wt1os	-0.998248	0.0302418	-1.16822	0.0156655	-1.04902	0.0115256	-0.9122	0.0130651	1.10752	0.00235881
Mfsd2a	0.894492	0.185316	-0.574304	0.493155	-0.0997107	0.909316	-1.13967	0.048809	1.10706	0.0291334
Gm10155	1.42742	0.146811	-0.101357	0.939524	-0.210078	0.862256	0.564659	0.516319	1.10678	0.159129
Mrps18b	0.193607	0.406288	0.0394255	0.858747	-0.279291	0.132088	0.298729	0.0560233	1.10657	5.79446e-08
Cldn23	0.577143	0.679133	-0.0594495	0.953463	-0.879901	0.377132	2.24553	0.00209055	1.10594	0.155368
Sptbn2	1.32724	0.528991	-0.0381442	0.986815	0.669009	0.691031	2.60603	0.0255807	1.10589	0.449364
Kcnh4	-1.27194	0.656203	1.33949	0.00460274	-0.156952	0.936352	4.35694	1.75697e-06	1.10575	0.375193
Mapk6	0.212649	0.294491	-0.353915	0.028578	-0.306741	0.0739707	0.815734	1.60518e-06	1.10561	1.7485e-08
Gm10557	-0.121645	0.901472	-0.849769	0.0613877	-0.506022	0.340489	1.45477	0.000742075	1.10539	0.00890397
Spred3	-0.164014	0.685922	-0.519614	0.0443243	-0.766476	0.00479983	0.688359	0.00329601	1.10423	2.26053e-05
Dcstamp	1.49815	0.000548877	0.717245	0.111393	0.681165	0.0763498	-1.98753	5.02114e-06	1.10423	0.00142339
Ms4a6c	0.957603	0.757365	-0.458413	0.582808	2.97798	0.0192643	6.17682	5.29129e-06	1.10289	0.533718
Vcan	0.953828	0.0185686	-0.963402	0.00913749	0.928779	0.0124642	1.82069	2.11223e-06	1.10142	0.00126238
Irak3	0.337995	0.290168	0.13479	0.604804	0.876224	0.0011501	2.92748	7.21167e-13	1.10124	1.9195e-05
Ciapin1	0.102328	0.802053	0.372868	0.0978604	-0.475935	0.0499513	0.903303	6.25898e-05	1.10082	5.5262e-06
Klf10	0.518637	0.00450455	-0.0048685	0.991044	-0.517424	0.00298123	0.473618	0.00161557	1.10071	2.31135e-08
Gm4924	0.502917	0.212009	-0.387997	0.242713	-0.360713	0.325327	0.73187	0.0132861	1.10014	0.000410718
5430430B14Rik	0.422884	0.727505	0.830082	0.313596	-0.306623	0.74701	-0.313658	0.695986	1.09831	0.0916499
Pign	0.427292	0.527999	-1.12523	0.024453	-0.247742	0.699635	0.768811	0.0700988	1.09625	0.0117246
Rrp12	0.299364	0.180837	0.168062	0.398311	-0.0652499	0.809154	-0.350936	0.0375795	1.09616	2.16998e-07
Ppp4r2	0.0417927	0.878158	-0.208769	0.127535	-0.337057	0.0211335	0.80418	1.86562e-07	1.09614	1.60386e-09
Ccar1	0.0847377	0.809243	-0.0438292	0.860524	-0.426761	0.0416671	0.0642371	0.744227	1.09573	6.06394e-07
Pip5k1a	-0.1759	0.317173	0.0424894	0.791617	-0.411927	0.00483832	0.421017	0.000986088	1.09552	1.35981e-09
Recql4	-0.607321	0.0939019	-0.227866	0.614907	-0.702764	0.0245993	-1.82292	9.80679e-07	1.09158	0.000176658
Gm14698	0.326782	0.718881	0.212464	0.75934	-0.636777	0.289968	-0.0118285	0.990953	1.09047	0.0260797
Itga5	0.556194	0.00490235	-0.393081	0.0269592	-0.082683	0.737589	2.19696	1.79748e-13	1.09001	1.1514e-07
Diaph3	-0.633637	0.0302011	-1.17518	0.00147802	-0.621395	0.0192211	-1.74187	4.97215e-08	1.08984	2.30192e-05
Sdc4	-0.91528	0.0020445	0.604584	0.0217805	0.180878	0.595653	0.520357	0.0244793	1.08858	3.60689e-05
Ggct	-0.420017	0.137565	0.751723	0.00157783	-0.582792	0.0156653	1.79386	9.23892e-10	1.08811	6.74537e-06
Ier2	0.233175	0.524844	0.643795	0.0164265	-0.228253	0.471386	-0.172163	0.482665	1.08718	3.42967e-05
Card10	-1.97862	0.00214566	-0.509533	0.527546	-0.162582	0.814051	-2.09257	0.000186874	1.08573	0.0130539
Eif1	0.157908	0.72456	0.924291	0.00216961	-0.588079	0.0479162	0.683842	0.00651696	1.08338	9.07152e-05
Rbm39	0.164188	0.31294	0.13193	0.305278	-0.434492	0.00178856	0.495556	7.04646e-05	1.08314	4.65181e-10
Dmd	-0.247016	0.72456	-0.642932	0.166384	-0.615679	0.130211	0.165025	0.688282	1.0828	0.00254144
Gm32089	0.0311687	1	0.863627	0.137346	2.69669	0.00164	5.24334	6.54277e-08	1.08279	0.291772
Dph5	-0.00522603	1	0.130452	0.475108	-0.645981	0.000495216	-0.0351923	0.844652	1.08019	5.58019e-08
Nsun2	0.17929	0.371415	0.171172	0.267595	-0.201416	0.24359	-0.0441629	0.775135	1.07909	1.22532e-08
Vars	-0.118891	0.62606	-0.178966	0.278111	-0.268348	0.129108	-0.651633	4.9959e-05	1.0783	3.29654e-08
5830428M24Rik	-0.355463	0.927804	0.357873	0.796103	1.01856	0.478285	1.59488	0.209158	1.07829	0.447433
Prkcd	0.182338	0.228048	-0.215252	0.0794487	0.769302	1.46049e-06	0.558426	9.26177e-06	1.07823	2.88697e-10
Aff1	0.150011	0.752203	-0.228285	0.441556	-0.115441	0.779386	1.20546	2.81936e-05	1.07704	0.000140851
Hnrnph3	0.269296	0.318188	-0.227551	0.264809	-0.339999	0.1298	1.44528	8.67314e-09	1.07693	1.85001e-06
Rassf9	-2.84984	0.0666432	-1.16681	0.438704	0.00393306	1	-0.773825	0.430605	1.07602	0.175593
Cdh2	-0.530078	0.0920202	-0.678083	0.0170905	-0.501797	0.0862966	-0.24658	0.322868	1.07478	7.55561e-05
Egr2	0.668894	0.124214	-0.377496	0.600725	0.549463	0.164747	-2.98135	5.83726e-08	1.07368	0.00199331
Zfp598	0.189501	0.227025	-0.07733	0.575149	-0.35493	0.00851538	0.30508	0.0081757	1.07297	5.19447e-10
Itgax	0.426789	0.0930097	-0.706564	0.00307581	-0.12572	0.679019	-1.95811	1.38397e-10	1.07292	5.08205e-06
Gys1	0.184728	0.535053	-0.0577339	0.813587	0.0397063	0.906544	1.41593	1.34514e-08	1.07241	2.00193e-06
Tymp	0.523048	0.504285	0.319511	0.62714	-0.538569	0.398217	-0.143076	0.813647	1.07206	0.0309444
Chchd4	0.229557	0.477577	0.370406	0.119157	-0.402928	0.109419	-0.103002	0.655178	1.07141	1.06161e-05
Krt19	-2.3418	0.00816218	1.14662	0.102681	-1.89554	0.00480788	-0.982744	0.109875	1.07132	0.0422002
Btg3	-0.425945	0.102469	-0.262396	0.241975	-0.60836	0.00959054	0.442182	0.0261908	1.07126	5.11763e-06
Kmt5a	-0.0826697	0.557411	-0.0189587	0.879089	-0.156075	0.144351	0.674166	8.82441e-09	1.06953	4.33708e-12
Sinhcaf	0.219438	0.401462	0.486406	0.0156598	-0.0416456	0.889889	0.233675	0.188419	1.06917	6.32484e-07
Eif5a	0.0357142	0.951442	0.369051	0.123864	-0.18525	0.550228	-0.477933	0.0264304	1.0678	1.8503e-05
Myef2	-0.376315	0.148146	-0.535728	0.0206181	-0.513041	0.0248502	-0.199923	0.320037	1.06757	3.78986e-06
Zfp184	-1.47218	0.0259616	-1.4525	0.0166688	-0.888748	0.087896	0.317047	0.507723	1.06689	0.016488
Polr1b	0.270039	0.161426	0.177495	0.295219	-0.166465	0.379917	-0.306513	0.0372631	1.06623	3.39803e-08
Sdad1	0.101891	0.649183	0.0849501	0.588331	-0.217804	0.16631	0.503019	0.0002907	1.06547	5.37396e-09
Tmem200b	-1.12742	0.0593393	-2.06145	0.0027007	-0.990682	0.0564559	-0.422409	0.366806	1.06546	0.0162141
Cnbp	0.0522075	0.889331	0.34008	0.0675878	-0.467383	0.01854	-0.0888062	0.619777	1.06524	4.05851e-07
Dab2ip	-0.155259	0.719497	-0.519098	0.0660138	-0.211367	0.526188	-0.484955	0.0447574	1.06391	6.25145e-05
Flnb	0.321398	0.5338	-0.986112	0.00945463	-0.0412211	0.950024	1.0993	0.0012205	1.06343	0.00189986
Smim3	0.135722	0.740093	0.466452	0.0547687	-0.429325	0.108926	1.34634	6.31617e-07	1.06268	2.67763e-05
D330050G23Rik	0.483616	0.685641	0.536068	0.555208	0.620967	0.449692	-0.33322	0.68116	1.06036	0.115439
Mt3	0.929366	0.201968	0.623983	0.330858	0.348757	0.647539	-0.0871478	0.898466	1.05833	0.0518905
Steap2	-0.962836	0.00204665	-0.691872	0.01408	-0.563822	0.0478669	0.283324	0.243715	1.05706	7.5846e-05
Ddx18	0.0375507	0.88029	0.178193	0.15968	-0.311197	0.0185571	-0.184624	0.101605	1.05683	4.9891e-10
Ptpre	0.353263	0.121387	-0.173697	0.389554	0.281829	0.197659	0.287016	0.100093	1.05664	1.02043e-06
Nepro	0.139776	0.724224	-0.0163107	0.968278	-0.194229	0.512587	0.0502211	0.844829	1.05632	1.86123e-05
Abce1	0.0794596	0.704613	-0.23954	0.0703819	-0.154627	0.311578	0.0779696	0.532339	1.05479	1.37256e-09
Trmt10a	-0.0851406	0.862481	-0.128631	0.665682	-0.411432	0.118008	-0.271136	0.243705	1.05426	2.54636e-05
Septin11	0.0166555	0.971438	-0.785918	6.04268e-05	-0.292143	0.0882139	-0.468129	0.00154325	1.0532	3.55295e-08
Trmt10c	0.189352	0.436481	0.191287	0.301669	-0.31753	0.0973139	0.0576913	0.751011	1.05305	2.44364e-07
Cxcl16	0.547824	0.162145	0.448563	0.163556	0.326191	0.409737	3.73356	3.53565e-12	1.05238	0.000820478
Ssbp2	-0.00277867	1	-0.417862	0.227171	-0.514174	0.161081	0.453567	0.136807	1.05207	0.000976849
Masp1	-0.870382	0.587618	-0.277253	0.883701	0.16855	0.901859	-1.24433	0.234388	1.05078	0.215619
Ccrl2	-0.437959	0.401462	-0.524672	0.167945	-0.944271	0.0234819	3.21972	1.03082e-09	1.04986	0.00379105
Tgif1	0.662738	0.00142618	0.38269	0.0345339	-0.477305	0.0129663	1.03272	2.75929e-07	1.04978	3.18959e-07
Irf1	0.172932	0.781128	0.455517	0.19346	0.622943	0.110239	4.20406	2.85588e-12	1.04977	0.00200356
Olfr111	1.27563	0.0226283	-0.803844	0.192185	0.475722	0.409737	-0.512747	0.297898	1.04954	0.021807
Esf1	0.0679527	0.813187	0.0061041	0.986552	-0.228356	0.193247	0.190521	0.188927	1.04906	3.73216e-08
H2-Q4	0.43983	0.333947	0.663427	0.0536809	0.822419	0.0274587	4.85048	1.92304e-13	1.04882	0.00164188
4921536K21Rik	0.0153152	1	0.319661	0.578065	-0.470766	0.454809	0.63983	0.199427	1.04878	0.0311848
Pknox1	0.199863	0.155556	-0.0959093	0.442825	-0.456222	0.000455108	0.262519	0.0140265	1.04838	1.9343e-10
Oxnad1	-0.265746	0.330832	-0.378575	0.0770182	-0.580727	0.007885	0.215049	0.259515	1.04777	2.54543e-06
Foxj3	0.128675	0.636143	-0.510467	0.00763178	-0.386052	0.0423281	0.0978022	0.567539	1.04715	2.69297e-07
Prkaa2	-0.146172	0.898615	-1.16388	0.0474438	0.0272884	0.983552	0.615838	0.198121	1.04619	0.0257182
Alas1	0.649122	0.00263554	0.348088	0.0672979	0.906495	5.56637e-05	1.13996	1.35954e-07	1.04583	8.17996e-07
Slfn10-ps	0.26498	0.862481	-2.27824	0.00366638	-0.615174	0.506756	2.64135	0.00017659	1.04574	0.12911
Gm20337	-0.0818431	0.981582	-0.0830614	0.943573	-0.620155	0.580489	1.45244	0.0609822	1.04555	0.204526
Ms4a6d	0.0659882	0.889331	0.331531	0.15329	0.83855	0.00120084	3.57655	1.28679e-14	1.04507	1.76676e-05
Pigw	0.207991	0.499032	0.647082	0.00614334	-0.294117	0.21164	-0.071449	0.750824	1.04501	4.62857e-06
Rpl18-ps2	1.0005	0.265048	-1.00923	0.421252	-0.710811	0.395651	-0.916164	0.251732	1.04501	0.108311
Gm12796	1.37933	0.294669	0.098225	0.922644	0.432658	0.733285	2.72993	0.00151482	1.04311	0.300312
Tnfsf8	1.33281	0.353655	0.360797	0.763372	0.318851	0.829848	1.07825	0.304049	1.04274	0.331476
Asap2	0.11807	0.901663	-0.726101	0.197578	-0.380327	0.498487	-1.24232	0.00565557	1.0422	0.0125657
Pinx1	0.286679	0.202989	0.275051	0.13983	-0.439179	0.0215763	0.16749	0.328047	1.04207	3.88345e-07
Hand2	0.798385	0.363176	0.114374	0.907917	-0.16091	0.868528	-0.00812896	0.998397	1.04088	0.0859942
Stim2	-0.027699	0.913246	-0.0917962	0.461851	-0.116653	0.414978	0.605979	1.67857e-06	1.04072	2.70428e-10
Kiz	-1.06536	0.000560449	-1.29429	4.32357e-05	-1.10495	0.000143589	0.771827	0.0010403	1.04	4.31802e-05
Stat5a	0.190597	0.415337	-0.136054	0.454279	-0.0859115	0.71925	0.667371	8.82738e-05	1.03993	1.85619e-07
Zfp948	0.0365852	0.965466	-0.415274	0.206736	-0.0285704	0.959844	-0.201297	0.492201	1.03947	0.000326001
Fem1b	0.267422	0.129156	-0.223226	0.139157	-0.421016	0.00874089	-0.125258	0.367751	1.03894	1.84493e-08
Kdm7a	1.20132	0.127051	-0.636429	0.342873	0.367251	0.679494	1.52328	0.012022	1.03871	0.0912974
Rtn1	-1.69863	0.00186378	-2.89487	9.03413e-05	-1.1689	0.0131908	-0.922067	0.0247841	1.03831	0.0101346
Dut	-0.333192	0.366116	0.0108839	0.989739	-0.818701	0.00571815	-1.93461	4.60627e-08	1.03816	0.000139218
Ccdc137	-0.010363	0.990996	0.119241	0.526498	-0.343457	0.0638387	0.399392	0.012354	1.03739	2.20804e-07
Bend7	-0.868719	0.550245	0.305053	0.770272	-0.932769	0.349455	0.314237	0.726097	1.03728	0.18358
Hmgn2	-0.321072	0.143836	0.0292922	0.907508	-0.524962	0.007952	-0.526468	0.00221518	1.03722	5.7886e-07
AC169509.1	-0.774962	0.725877	1.54067	0.094874	-0.850977	0.540956	0.95426	0.352579	1.03651	0.318001
Syde1	-0.883795	0.0105577	-0.526832	0.0946299	-0.725145	0.0229332	-0.303046	0.275896	1.03636	0.000360022
Gm41556	-0.222591	0.907116	-0.540711	0.464011	-1.75789	0.0620034	2.0527	0.00347393	1.036	0.161097
Crabp2	-1.78705	0.516487	-2.45226	0.0331231	0.37661	0.833587	3.23732	0.00257774	1.03521	0.428799
Ptgs1	-0.498211	0.0643009	-0.434369	0.081948	-0.288265	0.289903	-1.88344	1.40039e-09	1.03499	2.11632e-05
Map4k4	-0.288814	0.233248	-0.465925	0.0200148	-0.469136	0.0250684	0.692414	0.000237825	1.03496	1.48827e-06
Rab10	0.191254	0.389318	-0.520429	0.00336013	-0.077681	0.739213	1.65601	1.16412e-11	1.03411	1.16237e-07
Wdr12	-0.0259489	0.950074	-0.0474785	0.825907	-0.345222	0.0535316	-0.574722	0.00045622	1.03329	1.27605e-07
Ppm1n	-3.8243	0.287903	0.649095	0.606075	2.82047	0.0158192	1.73885	0.180421	1.03281	0.484264
Dync1li1	-0.00238954	1	-0.027299	0.829512	-0.411606	0.000404974	0.315704	0.00115584	1.03244	2.59935e-11
Eif3j1	0.0317072	0.895753	0.112266	0.359109	-0.338705	0.00671744	-0.0493469	0.670536	1.03238	2.50636e-10
Prdm5	-0.918267	0.0276629	-0.951349	0.0176576	-0.701934	0.0547	-0.10281	0.775509	1.03196	0.00144963
Gm32856	0.388364	0.603874	-0.928338	0.0955431	-0.100401	0.894684	0.317396	0.510501	1.03087	0.0215419
Gm49254	-0.333368	0.862389	0.343052	0.832604	-1.34643	0.177654	-1.19595	0.23953	1.02966	0.195005
Hivep1	0.153008	0.746391	-0.50654	0.0743461	-0.0304769	0.954106	0.934522	0.000527845	1.0295	0.000218862
Megf11	0.797634	0.279894	-0.266255	0.666499	0.388255	0.573086	1.20748	0.0193743	1.02947	0.049739
Pard3	-0.659752	0.0746819	-0.494848	0.140775	-0.663907	0.0451406	-0.308619	0.29195	1.02883	0.000575004
Rif1	0.0128488	0.996236	-0.571647	0.0609536	-0.315196	0.359474	0.150882	0.595367	1.02767	0.000309694
Camsap1	0.0193164	0.971718	-0.00948242	0.977745	-0.418689	0.0333906	0.984453	8.90251e-07	1.02394	6.86675e-07
Irx2	-0.0442709	0.995021	-0.641554	0.548037	-0.605015	0.568272	0.257262	0.778766	1.02281	0.188312
Acsbg3	0.116502	0.896874	-0.372255	0.498172	-0.683953	0.133228	-0.592812	0.154192	1.02034	0.00860966
Cd44	0.352662	0.00884989	0.141443	0.243602	0.0845089	0.596834	0.0505779	0.668392	1.01978	5.47868e-10
Ercc8	0.254025	0.516487	0.278034	0.312122	-0.290992	0.352879	0.609892	0.0139781	1.01856	0.000140336
Hand2os1	0.480548	0.480411	-1.66005	0.00746541	-0.454742	0.433965	0.257158	0.591432	1.0183	0.0232478
Nfib	-1.2305	0.000576663	-1.53161	9.32965e-05	-0.75845	0.0154495	-0.84371	0.00231061	1.01829	0.000350815
Zfp507	-0.538568	0.178085	-0.402787	0.216662	-0.202436	0.632162	0.574695	0.0459629	1.01822	0.000831955
Fam131c	-1.17062	0.315722	-0.088091	0.950802	-1.21505	0.15645	-0.530722	0.514454	1.01699	0.145039
Tnfrsf10b	-0.478868	0.278629	-0.0316133	0.951686	-0.672498	0.0646404	-0.0768093	0.831306	1.01625	0.00154836
9130230L23Rik	0.888646	0.1318	-0.493435	0.322979	0.466157	0.411163	1.22224	0.00692763	1.01569	0.0261956
Nol11	0.15114	0.475334	0.00278317	0.998073	-0.20994	0.217907	0.00886131	0.961596	1.0151	3.33878e-08
Prmt1	-0.100324	0.799298	-0.0572308	0.836746	-0.427981	0.0752254	-0.530382	0.00914991	1.01462	1.29756e-05
Rrp8	-0.132376	0.562889	0.00670948	0.984708	-0.145322	0.441149	-0.526197	0.000485605	1.01394	4.65393e-08
Plpp5	0.109429	0.696858	-0.130676	0.498106	-0.20007	0.324157	-0.0535153	0.76614	1.01343	3.33036e-07
Manbal	-0.180017	0.521747	0.342162	0.0778736	-0.612205	0.00371727	0.85285	1.77765e-05	1.01124	2.04106e-06
Gm20559	0.685218	0.00816892	0.385074	0.0748368	0.507718	0.0340746	3.00142	7.9231e-14	1.00934	2.08448e-05
Ttc39b	0.152096	0.59549	0.291544	0.123887	0.124227	0.62774	1.17738	9.09513e-08	1.00934	1.61607e-06
Gm15760	0.444779	0.512111	-0.11349	0.858452	-0.335937	0.565105	0.258254	0.581556	1.00915	0.0184816
Psmd10	0.144148	0.625024	0.0342427	0.888753	0.0443991	0.882049	1.56791	4.59941e-10	1.00803	1.60921e-06
Gk	-0.207338	0.411669	-0.28788	0.12955	-0.110828	0.658978	0.10942	0.539812	1.00791	9.85106e-07
Spryd7	0.455864	0.102218	-0.355859	0.136935	-0.455158	0.0783075	0.843763	0.000258852	1.00736	3.72334e-05
D630024D03Rik	-0.541547	0.679128	-0.788228	0.211517	-1.28949	0.111818	1.97886	0.00154374	1.00673	0.12345
Orc4	0.0724305	0.794122	7.16503e-05	1	-0.497174	0.00315042	0.570785	0.000173531	1.00546	5.94525e-08
4933431K14Rik	0.452141	0.705597	0.867847	0.268026	-1.126	0.167234	-0.129274	0.879553	1.00535	0.129416
BC034090	-0.801805	0.0767219	-0.58105	0.130974	-0.647202	0.108926	0.514832	0.127882	1.00488	0.00376136
Gata2	0.272631	0.621131	-0.30541	0.463576	-0.210078	0.665096	-0.442138	0.1932	1.00359	0.00297712
Plcxd2	-0.431405	0.755	-1.24245	0.171396	-0.58592	0.537826	0.259416	0.744236	1.00202	0.150617
Nif3l1	0.0959757	0.75851	-0.114019	0.567714	-0.355145	0.0700566	0.599355	0.000606674	1.00044	8.86542e-07
Utp4	-0.0513922	0.851931	-0.19881	0.172699	-0.265897	0.0831306	0.0213698	0.891184	0.999994	1.43112e-08
Napb	-0.00652821	1	-0.132467	0.752163	-1.00494	0.0131761	1.33499	0.000233207	0.999618	0.00440349
Dcbld2	0.00899796	0.999669	-1.07316	0.000241627	-0.0548736	0.887823	0.782545	0.00072933	0.999586	5.51263e-05
Ttc27	0.222739	0.402112	-0.0950519	0.690739	0.0048868	0.995018	-0.415614	0.0233941	0.999528	2.57368e-06
Il31ra	-0.472917	0.391513	1.13484	0.0104283	-0.252395	0.633615	-0.716842	0.0579254	0.999231	0.00685197
Batf3	-0.00983035	1	0.437672	0.256924	0.0904862	0.855858	-1.29581	0.000197276	0.998016	0.00132838
Arl5c	0.467053	0.176186	0.409087	0.131282	0.688604	0.0201821	2.26942	8.584e-10	0.997781	0.000316921
Gm6563	-0.136208	0.955572	0.121461	0.940704	-0.74239	0.493513	-0.472248	0.632115	0.997211	0.223198
Tcea1	-0.0513185	0.877729	-0.17771	0.293633	-0.349417	0.0510903	0.849036	1.917e-06	0.996923	2.21775e-07
Nxph1	-1.18554	0.0877798	-1.74585	0.00214818	-0.997296	0.0717404	1.85282	0.000170267	0.996064	0.0327049
Cry1	0.0153249	0.982567	-0.174324	0.36309	-0.235931	0.262854	0.7941	2.44346e-05	0.994813	1.19876e-06
Tdg	0.096725	0.592446	0.0983167	0.443126	-0.159922	0.242817	0.303643	0.00635288	0.994509	9.25574e-10
6820431F20Rik	0.272405	0.674501	-0.683567	0.0904808	-0.510625	0.263209	1.18514	0.00165055	0.993446	0.00802999
Dkc1	0.0185913	0.970285	0.0689324	0.747278	-0.100592	0.658978	-0.902467	1.82944e-06	0.993255	2.81727e-07
Grwd1	0.244328	0.470801	0.444234	0.0847934	-0.117206	0.730273	-0.655798	0.00466825	0.993036	5.74943e-05
Wdr46	0.0894742	0.704613	-0.0257568	0.899639	-0.13086	0.468871	-0.496996	0.000483023	0.992989	2.65346e-08
Uba3	-0.0464467	0.839731	-0.246914	0.0452553	-0.463757	0.000579979	0.270238	0.0139821	0.991927	9.90818e-10
Gm32687	0.283645	0.873227	-0.931375	0.343627	-0.690656	0.512911	0.70771	0.387448	0.991864	0.211025
Tjp1	-0.922631	0.0386099	-0.621958	0.108681	-0.442216	0.319174	0.534759	0.119821	0.991777	0.00517517
Cisd1	-0.0124625	0.995021	0.489412	0.0596352	-0.55485	0.0431395	0.132033	0.595367	0.991731	0.000103817
Pus7	0.1648	0.492784	-0.258286	0.155631	-0.184065	0.358431	-0.351291	0.0258363	0.991658	3.1978e-07
Zfp639	0.164454	0.30992	0.381588	0.00388423	-0.406069	0.0025673	0.83232	1.90144e-08	0.991564	1.60386e-09
Ubtd2	-0.375368	0.442027	-0.589667	0.123711	-0.407347	0.306515	-0.230494	0.498243	0.991119	0.00234236
B930018H19Rik	1.24656	0.282041	-0.628822	0.587963	0.319533	0.795709	0.420335	0.661576	0.99087	0.254855
Gabpb1	0.0831213	0.736625	-0.046446	0.793144	-0.464663	0.00375298	0.532273	0.000228517	0.990718	3.57094e-08
Slc25a25	0.538167	0.00218226	-0.02195	0.918838	-0.0561177	0.802866	0.329636	0.0181751	0.990609	5.85637e-08
Aen	0.176353	0.503378	0.14583	0.458848	-0.162877	0.48076	0.405819	0.0164103	0.990024	1.34696e-06
Zeb2	0.309781	0.226257	-0.0942981	0.686011	-0.0861217	0.77501	0.69906	0.000411976	0.989986	6.88908e-06
Sema4b	-0.248836	0.254343	0.103748	0.58795	-0.0995555	0.67086	-0.166159	0.298563	0.989906	3.79177e-07
Slc19a1	-0.0667578	0.839949	-0.00951598	0.977745	-0.357416	0.0524747	-0.4947	0.0026425	0.987842	4.20515e-07
Bcl6b	-0.114396	0.965923	-2.03324	0.189294	0.189166	0.88221	-0.651984	0.501891	0.98759	0.227998
Arl15	-0.180688	0.682296	-0.0424943	0.918945	-0.173991	0.633954	-0.642087	0.0136338	0.986892	0.000242676
Gm12602	-0.505093	0.542533	-0.767742	0.212697	-0.60368	0.333891	0.0530573	1	0.986499	0.0450152
Garnl3	-0.446532	0.414606	-0.387725	0.395706	-0.730488	0.0804454	-0.432149	0.245502	0.986061	0.00616621
Fat4	-0.588767	0.556003	-0.676472	0.33615	0.334472	0.685604	0.458535	0.453684	0.98593	0.0889499
Ppif	0.144275	0.826448	0.197076	0.613043	-0.147874	0.758167	0.308746	0.348618	0.983874	0.00250698
Znf41-ps	0.168231	0.668134	-0.295271	0.211828	-0.0655184	0.860218	1.56241	4.11119e-08	0.983825	6.7141e-05
Gm20732	1.58596	0.0431916	-0.178921	0.825907	-0.742617	0.3851	1.33751	0.0358475	0.982846	0.138487
Tmem209	0.0404834	0.888172	-0.0232722	0.902031	-0.364457	0.0140821	0.374265	0.00387509	0.98228	1.43112e-08
Rgs17	0.397085	0.838014	-0.739365	0.309783	0.470859	0.693613	3.57985	5.54461e-05	0.981202	0.290347
8030462N17Rik	-0.0035206	1	0.00368262	1	0.00850068	0.996746	0.781312	0.0421088	0.980237	0.0119308
Exosc1	0.182291	0.313916	0.142745	0.325705	-0.395945	0.00741696	0.125341	0.335491	0.979938	1.34327e-08
Sorcs2	1.97944	0.00765758	0.712339	0.287097	0.637182	0.402173	0.714754	0.264344	0.978998	0.118706
H3c15	-0.214672	0.875089	1.58842	0.00854666	-1.11724	0.115586	1.05367	0.0660778	0.977911	0.0931779
Rpp40	0.00321287	1	-0.344008	0.22728	-0.631435	0.0136285	-0.69592	0.00347948	0.97783	5.85474e-05
Fabp3	0.643397	0.285652	-1.66721	0.000961732	-0.558174	0.301131	2.8185	1.37207e-07	0.977458	0.0235535
Smpdl3b	0.0261973	0.988985	1.17604	0.00188584	1.90487	1.7809e-05	3.98285	8.29776e-12	0.976498	0.00628418
Gm21092	0.314811	0.335688	-0.4923	0.0483967	-0.349519	0.202209	1.02096	3.91337e-05	0.976455	8.25879e-05
Ndufaf4	0.195786	0.492068	0.268899	0.196803	-0.111273	0.685817	0.0131687	0.956645	0.976318	5.53061e-06
Ttc37	0.0597528	0.888131	-0.574137	0.00913157	-0.237595	0.325354	0.499603	0.00817186	0.976194	7.78168e-06
Nrbf2	0.0121703	0.994086	-0.0165208	0.966974	-0.294787	0.26368	-0.00303245	0.997258	0.975271	3.95861e-05
Arhgap33	-0.738141	0.217117	-0.855084	0.167754	-1.1834	0.0157022	-1.157	0.0114565	0.974902	0.0184088
Glis1	0.390975	0.870469	-0.554841	0.63852	-0.161641	0.930271	1.55591	0.123009	0.974089	0.378612
1110002L01Rik	0.75877	0.194977	-0.639985	0.211491	-0.132197	0.854113	0.488464	0.274791	0.973627	0.0263287
Lck	0.0427816	0.985675	0.0989751	0.88893	-0.681602	0.289218	1.094	0.0298935	0.973154	0.0583696
Cd47	-0.051329	0.846911	0.306868	0.029982	-0.206617	0.187549	1.58017	9.58421e-13	0.971704	1.7458e-08
Aatf	0.199138	0.372535	0.184427	0.28959	-0.245795	0.183736	0.0471056	0.786804	0.971429	3.26565e-07
Syn1	-0.524213	0.0458809	0.302225	0.195927	0.374919	0.111558	-0.205721	0.330165	0.97071	2.08386e-05
Ipmk	0.155742	0.481864	-0.0715386	0.692308	-0.490157	0.00436594	0.383483	0.00827429	0.970161	1.57722e-07
Etv4	-0.386201	0.395081	-0.252228	0.514596	-0.598339	0.0968513	-0.665361	0.0323428	0.970158	0.00208037
Trpc4	0.624463	0.502057	-0.622072	0.663882	0.0872201	0.932986	-1.95997	0.0133221	0.970126	0.102838
Maml1	0.338838	0.682233	-1.08873	0.0460717	-0.182051	0.807462	0.883455	0.0581954	0.969372	0.0407046
Gm8773	-0.208996	0.863169	0.0187745	0.990839	-0.977303	0.126823	0.328016	0.571061	0.96914	0.0674708
Pdcd11	0.237348	0.813009	-0.806801	0.172699	-0.108952	0.901688	0.206962	0.709719	0.968955	0.0546321
Gm16242	-3.16474	0.00765112	-1.35099	0.0542225	0.0983565	0.930824	1.67619	0.00769439	0.968365	0.13262
Pgap2	0.375133	0.0945179	0.13701	0.501571	0.43547	0.0339417	0.840856	1.83134e-05	0.968241	3.30829e-06
Anxa4	0.0110119	0.983713	-0.569006	0.000497609	-0.13198	0.453547	0.0298145	0.841349	0.967623	2.60902e-08
Zswim4	-0.0435129	0.900082	-0.343491	0.0387389	-0.26622	0.143419	1.35745	4.59941e-10	0.967488	3.11191e-07
Ctps	-0.662807	0.0125402	-0.419748	0.0790751	-0.504903	0.0439485	-0.0542197	0.824361	0.967225	4.54596e-05
5730405O15Rik	1.9117	0.0158056	-0.0932908	0.935927	0.632652	0.432132	0.579455	0.444121	0.967141	0.172074
Dpf2	0.144316	0.335625	-0.00598745	0.977745	-0.3966	0.00172583	0.852671	2.92523e-09	0.966696	6.54302e-10
Rnpc3	0.130789	0.701515	-0.0222853	0.945915	-0.391045	0.0809565	-0.13591	0.509118	0.966203	1.06579e-05
Clic4	0.280779	0.134787	-0.333074	0.0383371	0.0240399	0.930101	0.940963	1.66933e-07	0.965596	1.74156e-07
Pdlim1	-0.426397	0.102554	-0.0144443	0.970846	-0.425032	0.0746446	-0.930954	4.36732e-05	0.964567	2.32178e-05
Dnajc21	0.156594	0.401556	0.176621	0.202816	-0.278518	0.0593491	0.586945	2.6697e-05	0.963859	1.59393e-08
Rpsa-ps12	0.276828	0.889331	-0.661889	0.612179	-0.792698	0.493513	-0.0884883	0.939929	0.963726	0.270544
Gm14584	0.53405	0.670147	-0.274929	0.771163	-0.558697	0.566186	0.736039	0.317926	0.963256	0.178459
Ttll7	-0.761176	0.0169283	-0.571478	0.0775237	-0.839051	0.0029659	-0.631319	0.0138088	0.962742	0.000171489
Bach1	-0.101275	0.802926	-0.566636	0.0170345	-0.437197	0.0767238	-0.139006	0.520995	0.960306	3.69099e-05
Med12l	0.990601	0.351032	0.851004	0.429365	-0.930274	0.336022	-0.520607	0.5912	0.959715	0.205495
Hmcn2	0.551192	0.566589	0.620056	0.225374	1.37662	0.0210276	2.63066	1.52733e-05	0.959584	0.100888
Ddx43	0.649757	0.761913	3.57433	0.196636	0.130627	0.948155	-4.26745	0.0551258	0.958678	0.417019
Igf2bp1	-1.43853	0.404239	0.81138	0.246088	0.216454	0.872011	2.31183	0.00397549	0.958655	0.288603
Nckap5	-0.423887	0.725319	-3.52111	0.0381659	-1.3496	0.0795408	-1.63686	0.0296104	0.957525	0.129698
Atf5	-0.0834437	0.841382	0.240818	0.283719	-0.427185	0.074583	-0.00330491	0.9953	0.955997	2.64634e-05
B230206L02Rik	1.11125	0.450871	-0.434363	0.760473	-1.8918	0.168891	0.482367	0.671357	0.955626	0.360396
Polr3d	0.0773887	0.786061	0.441162	0.0101842	-0.34648	0.0440445	0.0702783	0.661632	0.954154	2.52627e-07
Pwp2	0.218346	0.310183	0.299183	0.0779696	-0.148588	0.467982	-0.0761019	0.642985	0.953847	3.9138e-07
Tram1l1	0.125023	0.966842	-1.28456	0.443495	0.238331	0.865232	-0.650501	0.561245	0.952124	0.310826
Bnc2	-1.05718	0.232018	-1.5745	0.0312975	-0.258964	0.779901	0.738743	0.216679	0.952109	0.113799
Smn1	0.125297	0.666342	0.326688	0.0803638	-0.371637	0.0602672	0.286245	0.0878545	0.952045	2.17055e-06
9130008F23Rik	-0.363658	0.568726	0.0284007	0.970197	-0.273714	0.607251	-0.231666	0.579479	0.951746	0.0119164
BC025920	0.11131	0.925913	-0.0536848	0.93812	-0.243923	0.720577	1.17918	0.0100696	0.951007	0.0411465
Nol8	0.0452711	0.900535	0.0550309	0.791021	-0.261004	0.165496	0.139888	0.387619	0.950409	6.77187e-07
Rad18	-0.260255	0.486096	-0.613505	0.0343257	-0.263434	0.399279	-0.217453	0.385389	0.949665	0.00021803
Eif3c	0.0650329	0.746547	-0.347574	0.00664205	-0.344231	0.00811591	0.199005	0.0666544	0.949112	2.17308e-09
Gstcd	0.135281	0.669542	-0.217417	0.336864	-0.170135	0.493513	-0.548352	0.00437566	0.947992	7.577e-06
Il17d	-1.58173	0.185907	0.150001	0.928598	-0.134043	0.903865	-1.29124	0.137858	0.947871	0.159648
Sepsecs	0.0916472	0.784706	-0.465706	0.0208733	-0.320365	0.122811	0.260076	0.134172	0.945731	3.75245e-06
Egr1	0.236295	0.817869	-0.330533	0.603983	0.203799	0.807666	-0.184991	0.747685	0.944937	0.0703048
Nr4a2	0.497372	0.379351	-0.0673276	0.907917	0.00100821	1	0.452215	0.24738	0.943502	0.0146596
Gm35558	1.05657	0.400113	1.53674	0.0903841	-0.252438	0.854352	0.25106	0.814573	0.942762	0.291501
Traf2	-0.167787	0.461857	0.341538	0.0360042	-0.227288	0.219977	1.7555	2.89458e-12	0.942687	4.14067e-07
Mir17hg	0.860455	0.0609771	0.85328	0.050007	0.312999	0.51687	-0.303645	0.456729	0.94253	0.0109765
Dusp6	0.0955641	0.692806	0.599343	0.000633562	-0.264783	0.114334	-0.371772	0.00782902	0.941772	1.3242e-07
Xcr1	-0.231078	0.945091	1.1412	0.138626	0.62051	0.655007	2.69791	0.00476599	0.941273	0.421487
Twistnb	0.177086	0.330888	0.248274	0.0831739	-0.455326	0.00263798	-0.10772	0.417524	0.94031	2.90477e-08
Senp6	0.143935	0.445334	-0.0622033	0.691246	-0.343756	0.0196596	0.468975	0.000392666	0.940082	2.50964e-08
Reps1	-0.0373188	0.893053	-0.219066	0.106113	-0.391851	0.00670574	0.699545	1.41639e-06	0.937955	1.71482e-08
Kbtbd6	0.178721	0.895068	-0.251209	0.831643	-0.430851	0.596456	-1.43409	0.038597	0.937887	0.10572
Dip2c	0.509731	0.0320737	-0.410314	0.0743703	-0.0266014	0.941992	-0.459427	0.0187665	0.937427	1.56454e-05
Akap6	-0.442097	0.709544	-1.59541	0.0318398	-1.43882	0.0574941	1.13064	0.0570969	0.935944	0.12473
Wdr4	0.225349	0.337726	0.355972	0.0590744	-0.234109	0.250417	-0.45715	0.00665611	0.93502	1.85419e-06
Il16	-1.08439	0.127471	-2.05149	0.0185476	-0.743664	0.232797	-1.07287	0.0491594	0.934104	0.0640006
Nomo1	0.0887842	0.673262	0.0921832	0.524304	-0.206714	0.168502	-0.0182542	0.90197	0.932769	1.90192e-08
Rassf4	0.0398056	0.936829	-0.530679	0.0180699	0.369771	0.124828	1.96182	1.18042e-10	0.932665	3.23766e-05
Etf1	0.0131771	0.971274	0.0177429	0.917703	-0.298642	0.0245871	0.319083	0.00492184	0.931559	4.52815e-09
Tnfrsf4	0.59378	0.546201	0.821734	0.196138	0.759335	0.271018	0.696616	0.264344	0.930143	0.128798
Sltm	0.250623	0.0997018	0.177243	0.175949	-0.206078	0.151222	0.429901	0.000541659	0.929882	1.1301e-08
Lrrc8b	-0.155569	0.597525	-0.504844	0.0157592	0.0440519	0.887434	0.0281849	0.896054	0.928629	7.68589e-06
Ap2m1	-0.0271785	0.918005	0.192527	0.114203	-0.0269758	0.891221	0.122729	0.26996	0.928325	3.47168e-09
Acot6	0.0889206	0.936829	-0.29484	0.637624	-0.64835	0.220186	-0.547577	0.242426	0.928174	0.0319226
Kctd15	-0.0509885	0.9621	-0.3091	0.498576	-0.274082	0.589328	-0.335251	0.375248	0.927989	0.0107099
Rrp1b	0.216424	0.413962	0.263195	0.202321	-0.179763	0.450765	-0.553134	0.00294723	0.926555	7.20863e-06
Gm10501	0.189799	0.937348	-0.421639	0.775284	0.362597	0.779386	-0.163378	0.891816	0.926538	0.322164
Btbd10	0.0305264	0.936829	0.0132634	0.959869	-0.539008	0.00280034	0.0936694	0.559783	0.923164	6.58544e-07
Prps1	-0.227558	0.430247	-0.222579	0.359717	0.289671	0.210882	-0.975432	1.43278e-05	0.923127	1.91603e-05
Atp7b	-0.21892	0.945746	-0.540431	0.515573	-0.19538	0.913951	3.21905	0.000504459	0.922787	0.412406
Cdyl	0.206121	0.346228	0.243906	0.149216	-0.349366	0.0492041	0.140207	0.369509	0.922022	6.87872e-07
Gpbp1	-0.0559764	0.912375	0.373505	0.112514	-0.476277	0.0614129	0.766928	0.000640304	0.921673	9.71598e-05
Pde12	-0.0222702	0.987789	0.40833	0.229794	0.0240282	0.970522	-0.280556	0.360445	0.921041	0.00179367
Cpeb4	-0.0106743	0.995981	-0.913682	0.000773842	-0.640046	0.0128856	0.671227	0.00250143	0.921011	0.000117033
Fem1c	-0.0594225	0.85953	-0.307975	0.0767711	-0.746833	0.000161799	0.0340305	0.85133	0.920841	1.19876e-06
Grasp	-0.125289	0.925191	-0.872547	0.149244	-0.904407	0.151689	0.71602	0.168883	0.920627	0.0769299
F630040K05Rik	0.583138	0.424371	-0.178016	0.763538	0.296708	0.658656	1.1969	0.0125268	0.920532	0.0584989
Mal2	-0.27027	0.945441	-3.60101	0.232225	0.213558	0.918786	-0.220045	0.906577	0.920142	0.509271
Dennd2d	0.0966965	0.850809	-0.457842	0.113896	-0.479283	0.0912737	-0.238625	0.343875	0.919814	0.000336281
Gemin2	0.0934224	0.816888	0.074618	0.778448	-0.360508	0.130405	0.235495	0.248757	0.919264	3.82946e-05
Akna	0.277918	0.151592	-0.834567	2.88206e-05	-0.140335	0.489413	1.47974	5.80659e-11	0.918857	5.00167e-07
Pdzd11	-0.0646678	0.859629	0.339041	0.0663998	-0.303607	0.132707	0.68456	0.000150796	0.917063	3.80312e-06
Zfp781	-0.444802	0.876668	-0.589827	0.731967	0.347915	0.829848	0.273603	0.844675	0.916533	0.436563
Prrx1	-0.656028	0.0590556	-1.41902	0.000105067	-0.996684	0.00243045	1.45133	4.50504e-06	0.916365	0.00121963
Cd226	0.136406	0.955938	2.9697	0.0816292	1.00105	0.261384	-3.28613	0.0198844	0.916103	0.282289
Slfn4	1.41196	0.231984	0.0687203	0.943573	2.40912	0.00611436	7.92519	2.95262e-10	0.915327	0.328665
Atl2	0.100973	0.581282	-0.118206	0.359395	-0.388966	0.00344604	0.200553	0.0718159	0.914826	5.369e-09
Arhgap12	0.305645	0.143827	0.0680065	0.74118	-0.0688304	0.787738	-0.052319	0.770724	0.914808	1.83663e-06
Ncs1	0.156192	0.717338	0.303521	0.28551	-0.010277	0.99055	-0.688835	0.00592205	0.913071	0.000381649
Cln5	0.0129438	0.959648	-0.221057	0.0271452	0.21209	0.044218	0.683808	8.58328e-09	0.913069	9.59606e-11
Stambpl1	0.349089	0.136984	-0.0936718	0.673201	-0.125272	0.633954	0.538908	0.0031901	0.912758	9.89999e-06
Prmt7	0.270779	0.13113	0.212005	0.189798	-0.296754	0.0681245	-0.911272	2.12622e-07	0.912469	1.84821e-07
I730030J21Rik	-1.02474	0.414606	0.126271	0.895527	0.0982952	0.935119	0.955284	0.167605	0.911275	0.196648
Dst	-0.372595	0.585756	-0.301527	0.53378	-0.077856	0.918747	1.99733	2.45639e-05	0.908991	0.031343
Pde4d	0.475919	0.361724	-0.0430142	0.944678	-0.252189	0.615754	0.148028	0.715945	0.908002	0.0113068
Ppp2r2a	-0.0235598	0.935191	-0.104793	0.423113	-0.357062	0.00771359	0.663748	9.44204e-07	0.90793	8.11176e-09
Akap7	0.000954064	1	1.28386	3.52421e-06	0.136461	0.638072	1.02378	6.51004e-06	0.907557	4.30837e-05
Timm9	0.193866	0.503932	0.350722	0.10011	-0.405523	0.0620034	-0.236802	0.214522	0.907159	1.68184e-05
Pkp2	-0.201129	0.655426	-0.0646911	0.87731	-0.0347824	0.945032	-0.937212	0.00101492	0.905639	0.000838822
Ppp1r15b	0.0826087	0.639315	0.138483	0.231103	-0.179596	0.161598	1.1925	4.84229e-12	0.905378	2.10784e-09
Rnf180	0.936373	0.000536819	0.328506	0.370304	0.242184	0.351386	-2.17753	1.92649e-09	0.904056	7.68842e-05
Arntl2	-0.0435251	0.967353	-0.639646	0.0877991	-0.308368	0.490605	0.798906	0.0159268	0.902884	0.00743539
4932441J04Rik	0.425175	0.779961	0.107989	0.928166	0.882516	0.33034	0.677857	0.408603	0.900215	0.262321
Anapc16	-0.0481785	0.927804	0.780105	0.00248231	-0.504625	0.0484083	0.531169	0.0140557	0.900213	0.00013804
Srp54a	0.403875	0.285181	-0.599486	0.0537824	-0.300323	0.390214	0.364556	0.177749	0.900107	0.00125914
Gm4759	-0.476848	0.911237	-5.13512	0.0482507	0.758835	0.689632	1.99443	0.142799	0.899693	0.592543
1700028J19Rik	0.634882	0.545729	0.596809	0.424276	-0.690054	0.421889	0.437602	0.539042	0.899347	0.172626
Amn1	0.223493	0.485952	0.479736	0.0338688	-0.555153	0.0211619	0.752662	0.000521958	0.899207	7.67991e-05
Gm8493	1.91405	0.00713488	0.777685	0.355612	0.15739	0.871693	-0.569009	0.445386	0.898573	0.148936
Gm960	-0.232174	0.912164	-1.09104	0.280087	0.432155	0.689259	0.800475	0.33442	0.897399	0.277882
Olfr110	0.703005	0.488855	0.243389	0.798983	0.122977	0.913951	-0.0881802	0.919047	0.896578	0.18009
Rad23b	-0.025726	0.918005	-0.253644	0.0300606	-0.399584	0.00162397	0.651946	3.19289e-07	0.895865	2.36653e-09
Uck2	-0.582863	0.0259616	-0.368736	0.127565	-0.609077	0.0124444	-0.776694	0.000474082	0.895568	8.64506e-05
Dnajc2	0.0883808	0.685726	-0.0225293	0.903526	-0.248903	0.0958059	0.361027	0.00453263	0.89523	5.31093e-08
Prep	0.0287189	0.912517	-0.156515	0.210769	-0.31241	0.0171144	-0.303951	0.00684677	0.895222	7.36877e-09
Kctd11	0.166276	0.614961	-0.137681	0.566949	0.145397	0.615414	0.208034	0.304234	0.895074	5.20199e-05
Bzw2	-0.101611	0.729661	0.080895	0.712876	-0.305324	0.115342	-0.864035	6.87915e-06	0.894932	3.05933e-06
Timm10	0.336476	0.432159	0.692588	0.033406	-0.319912	0.394401	-0.0581517	0.865444	0.894817	0.00243273
Fgr	0.65433	0.000690535	-0.193239	0.240765	0.577426	0.00127654	0.657493	5.19198e-05	0.894631	8.54552e-07
Nop16	0.110816	0.79678	0.382222	0.128005	-0.367163	0.171333	-0.583241	0.00955457	0.893164	0.000183319
Afap1l2	-2.20414	0.00214566	-2.56785	0.00438741	-0.607149	0.344464	-1.4412	0.00757845	0.893096	0.0739518
Shisa8	0.0616132	0.978203	0.316632	0.712667	-0.0686755	0.954105	-0.584778	0.378891	0.892992	0.138762
Gm10282	-0.675026	0.540241	-0.437651	0.749176	-0.452366	0.60129	-1.63835	0.0358898	0.89235	0.148809
Ppid	0.0818722	0.731816	-0.00704256	0.980807	-0.188311	0.256242	-0.429216	0.00179991	0.892087	1.38188e-07
Psme3	0.104927	0.42973	0.0445301	0.6882	-0.249561	0.0174587	0.417272	2.47986e-05	0.891961	1.52332e-10
Rsad2	-0.449783	0.695905	-0.28167	0.706347	0.695241	0.405257	8.49154	3.39903e-11	0.891189	0.171543
Eea1	0.20657	0.543763	-0.430799	0.0698797	-0.104876	0.755288	0.585524	0.00661326	0.890529	0.000144104
Prickle1	-1.55572	0.00104737	-0.764224	0.063635	-0.506608	0.236046	-0.281898	0.436338	0.890104	0.010712
Arl5b	0.0242998	0.969212	-0.607892	0.00904511	-0.282916	0.250961	0.51071	0.010031	0.889693	5.16185e-05
Gm15832	0.587734	0.0545629	0.499414	0.049237	-0.0213127	0.969475	1.64038	7.63253e-08	0.888376	0.000551227
Bclaf3	0.288327	0.455714	-0.138146	0.659826	-0.411588	0.179118	0.596031	0.0188148	0.887656	0.000846269
Rnf113a1	0.0796723	0.897251	0.13489	0.689948	-0.701671	0.0245871	0.289451	0.28999	0.8868	0.00137505
Rsl1	0.170658	0.587156	-0.187985	0.363954	-0.115783	0.678996	1.318	4.24313e-08	0.88664	2.93653e-05
Zfp850	-0.0357595	0.96941	0.208883	0.54579	-0.225069	0.573862	0.323523	0.271941	0.886364	0.00254628
Fam129a	0.742836	0.0277245	-0.25703	0.426436	-1.0533	0.00151367	-0.677488	0.0134589	0.8863	0.00170772
1700007L15Rik	0.498916	0.48561	1.10598	0.0285852	-0.571656	0.33148	0.428925	0.375274	0.885259	0.0561147
Rn7sk	1.11819	0.193437	1.36095	0.0869243	-1.14719	0.15645	-0.689106	0.354713	0.884408	0.180194
Slc12a4	0.244983	0.406946	-0.380638	0.0871502	-0.0671254	0.84298	0.231855	0.24911	0.884012	6.8306e-05
Gm3379	0.599374	0.637748	-0.202324	0.88244	-0.86419	0.375758	-0.2993	0.750011	0.88389	0.243543
Cuedc1	-0.532338	0.279732	-0.533147	0.197329	-1.16958	0.00427014	-0.294545	0.414295	0.883808	0.0100171
Gm48265	-0.178826	0.891213	-0.212744	0.856623	-0.418308	0.593347	-1.57944	0.0184237	0.883597	0.112584
Foxp4	-0.0761196	0.746547	-0.222479	0.108681	0.381381	0.0106944	1.83008	6.4776e-14	0.883543	9.46673e-08
Wnt11	0.852831	0.0181782	0.730368	0.0273483	0.177885	0.678996	0.186085	0.554117	0.882529	0.00326563
Fam210a	0.179277	0.610978	-0.436653	0.0652352	-0.0712309	0.836827	0.616297	0.00398497	0.882291	0.000118785
Thoc2l	0.467551	0.16442	-0.208771	0.483257	-0.339911	0.283433	0.619322	0.0145984	0.882212	0.000887718
Sec61a2	0.210402	0.688541	-0.531879	0.112841	-0.244962	0.559672	0.665763	0.0250721	0.881771	0.00400326
Slc38a2	-0.257678	0.178441	-0.182524	0.257164	-0.572193	0.00112648	-0.499564	0.000838485	0.881481	6.66586e-07
Rmi2	-0.252386	0.736151	1.17021	0.0083296	1.08353	0.00943177	0.213756	0.619417	0.881175	0.0236998
Eif4e	0.0239188	0.941379	-0.113777	0.43996	-0.260773	0.0869784	0.392582	0.00249931	0.880863	9.75377e-08
Gm14270	-0.121697	0.948318	-0.0073756	1	-1.05109	0.200229	0.345179	0.635774	0.880752	0.1811
Alkbh1	0.209496	0.406983	0.372528	0.0481678	-0.168434	0.460505	0.399439	0.0187111	0.880702	7.59736e-06
Atad2b	0.174985	0.690191	-0.150107	0.617283	-0.108764	0.785283	0.909277	0.000541659	0.878496	0.000878246
2700046G09Rik	-0.0671218	0.962718	0.73847	0.140928	-0.187133	0.79422	0.442162	0.360312	0.877891	0.0585244
Cd80	0.53428	0.0127583	0.419974	0.028501	0.0255626	0.936824	0.68386	0.000217835	0.877618	1.05809e-05
Mettl16	0.0232547	0.936552	0.426465	0.0023182	-0.366799	0.00626286	-0.298275	0.0100696	0.877496	1.48453e-08
Znhit6	0.0978385	0.750307	0.378927	0.0462817	-0.398183	0.03984	-0.220786	0.191715	0.877107	5.55997e-06
Pdlim5	0.0399786	0.862254	-0.361026	0.00467033	-0.509879	0.000167445	-0.67197	3.1686e-07	0.877095	5.33632e-09
Cbwd1	-0.108877	0.72065	-0.238392	0.191983	-0.2712	0.177903	0.882266	4.22412e-06	0.875877	6.24764e-06
Prpf38b	0.142661	0.470717	0.177832	0.217728	-0.155671	0.36214	0.419111	0.0017101	0.875813	1.50275e-07
Lmo1	-0.309207	0.889331	-0.550176	0.66906	-0.0180317	0.997075	0.229331	0.833522	0.875614	0.341405
Ltbp4	-0.994815	0.00778053	-0.500845	0.154385	-0.849383	0.0139205	-0.876364	0.00412916	0.875453	0.00357635
Batf	-0.122041	0.819215	-0.229716	0.415122	0.315054	0.338109	2.12644	2.64348e-09	0.875228	0.00129357
Erlin1	-0.077529	0.734811	0.326722	0.0211629	-0.570026	0.000271374	0.446305	0.000673473	0.875097	8.25984e-08
Pdss1	0.354114	0.413962	0.122772	0.755366	-0.0588727	0.907709	-0.114523	0.72959	0.874584	0.0031579
Nolc1	0.139067	0.400113	0.0933241	0.483945	-0.0102443	0.96876	-0.354207	0.00215772	0.873912	1.19125e-08
Pgam5	0.223131	0.483272	0.504783	0.0297258	-0.282044	0.280098	0.343642	0.0952078	0.873598	0.000115991
Kctd9	-0.281628	0.0718957	-0.134953	0.333993	-0.302491	0.0339704	0.305961	0.0124831	0.872693	4.92748e-08
Eif3j2	-0.160265	0.891213	-0.189868	0.803452	-0.647931	0.298816	-0.289937	0.609448	0.87267	0.0784368
Nop2	0.227481	0.210926	0.275375	0.0689103	-0.0967702	0.625005	-0.313115	0.0201047	0.8723	2.56933e-07
Tbpl1	0.253343	0.300623	0.210119	0.283894	-0.708635	0.000804063	0.0198181	0.926752	0.872094	1.16388e-05
Gm43379	0.687612	0.336614	0.825709	0.142267	-0.436942	0.516496	0.0869045	0.890491	0.871769	0.0810109
Parl	0.260844	0.221162	0.293641	0.089698	-0.284928	0.131249	0.318363	0.0401733	0.870513	2.86465e-06
Nedd9	0.291843	0.328539	-0.562421	0.0320705	-0.569153	0.0204584	-0.932852	7.98048e-05	0.869818	0.000135887
Pnpla3	0.0249114	1	-3.61584	0.172699	-0.838623	0.727546	0.982722	0.544602	0.869403	0.612465
Gm6740	-0.471549	0.787005	0.701224	0.532433	-0.238217	0.854323	-0.50933	0.603072	0.869242	0.293844
Rnf17	-0.043139	0.988612	-0.357643	0.563977	-0.350461	0.659541	1.29471	0.0156593	0.869086	0.116493
Gm20186	-1.63585	0.00265444	-1.38593	0.00576462	-0.500917	0.324316	0.302423	0.464485	0.868668	0.0294588
Kcmf1	0.0297413	0.927804	0.122713	0.425793	-0.466105	0.00362537	0.684108	7.43467e-06	0.868297	2.75948e-07
Setdb2	-0.0567075	0.882796	-0.184443	0.299761	-0.151823	0.512636	2.23448	2.34002e-13	0.867163	9.19866e-06
Tor3a	0.183684	0.22196	0.239186	0.0489815	0.0496594	0.779146	2.0817	6.24738e-16	0.866517	1.17625e-08
Ntng2	0.611643	0.344253	-0.00831606	0.997427	1.28457	0.0103197	3.16631	4.1547e-08	0.866429	0.0548837
Plp1	0.787295	0.46614	0.071734	0.962102	0.210711	0.848745	-0.223798	0.805382	0.86615	0.23503
Gtpbp10	0.0470058	0.890598	0.0370626	0.865225	-0.373293	0.0339713	-0.126201	0.426043	0.8658	1.6766e-06
Sco1	-0.0598792	0.833314	0.0219091	0.912774	-0.275849	0.0862966	1.13863	1.67837e-09	0.865149	3.51364e-07
Fam124a	-0.0709727	0.973463	0.335902	0.676958	0.498106	0.527969	0.0280912	0.974908	0.86438	0.16058
Rnf149	0.234638	0.250553	0.255036	0.118104	-0.354485	0.0440551	1.44374	1.18042e-10	0.864281	1.47448e-06
Farsb	0.144126	0.58969	-0.154693	0.423524	-0.379059	0.0511602	-0.526621	0.00188789	0.863935	6.54791e-06
Gemin5	0.0290987	0.952691	-0.0619848	0.796819	-0.263579	0.238763	-0.146297	0.436055	0.863411	2.23175e-05
Npm3	0.19923	0.632079	0.484877	0.0909199	-0.241893	0.471386	-0.725521	0.00489946	0.863311	0.000895221
0610043K17Rik	2.00289	0.341667	0.678758	0.473115	0.588048	0.796188	3.57821	0.0045239	0.863003	0.648793
Plagl2	0.234151	0.281746	-0.482862	0.00668631	-0.110096	0.632665	1.95832	8.08011e-13	0.862304	2.94323e-06
Ppfia3	-0.405919	0.572234	-1.22366	0.00364102	0.0594031	0.936824	3.87515	1.40473e-10	0.861836	0.0377725
Lrrc4c	0.18477	0.904933	-0.162291	0.835303	0.269216	0.77671	1.59375	0.0097075	0.860217	0.184013
4930512J16Rik	-1.03637	0.0636707	-1.76488	0.00560066	-0.919193	0.0565604	-0.453089	0.29622	0.85861	0.034488
Nrf1	0.127524	0.505444	0.390746	0.00622685	-0.558413	0.000262474	0.487048	0.000203911	0.858037	7.69538e-08
H2-Q1	-1.1856	0.55486	0.958957	0.416373	-1.63133	0.263829	0.61214	0.596592	0.856976	0.450789
Mrm3	-0.0956642	0.880696	0.627845	0.0547476	-0.34734	0.33839	-0.235715	0.43717	0.855278	0.00327479
Evi5	0.0165737	0.980988	-0.407558	0.0425967	-0.432668	0.0403614	0.280296	0.114186	0.85513	2.38473e-05
Id2	-0.0522255	0.943568	-0.43935	0.164794	-0.68383	0.0442795	0.00802323	0.986437	0.854818	0.00373081
Inava	0.642392	0.23665	-0.391876	0.373043	0.342803	0.515479	1.13304	0.00432384	0.85385	0.0318866
Kdm4a	0.115722	0.577068	-0.290009	0.0418537	-0.193133	0.226782	0.633962	1.13121e-05	0.853761	1.70716e-07
Ptprj	0.555074	0.0186609	-0.180804	0.405808	0.432627	0.0557906	1.36404	3.67112e-08	0.853579	5.75175e-05
Ptar1	0.264133	0.371015	-0.0836132	0.744749	-0.050965	0.882666	0.590998	0.00391166	0.853299	0.000106885
Gfra1	0.732675	0.636143	-0.238362	0.89729	-0.677621	0.60597	-0.419749	0.721003	0.85306	0.372084
Fam162a	0.157799	0.765219	0.467363	0.124239	-0.223593	0.582114	1.6564	1.0038e-06	0.852466	0.00334804
Adamts6	0.297427	0.655271	-0.149707	0.729547	0.528535	0.236223	1.97866	3.64242e-06	0.852363	0.026346
Tbrg4	0.154435	0.530665	0.362291	0.0385214	-0.148513	0.489361	0.0506122	0.772756	0.852002	3.73846e-06
Gna14	0.525464	0.898844	3.04813	0.2995	-1.61379	0.56021	-2.63917	0.30555	0.851932	0.662157
Trim35	0.0506903	0.79678	-0.440448	0.000564462	-0.511821	8.74629e-05	0.222413	0.0263147	0.85162	3.26901e-09
Tlr2	0.588606	0.0440763	0.111902	0.696231	0.625152	0.0219797	1.36447	1.03536e-06	0.851528	0.000593772
Tnfaip2	-0.135101	0.776847	-0.332835	0.230626	0.070979	0.870658	1.6198	2.57619e-07	0.851505	0.00126222
Gfpt2	-0.941698	0.000213345	-0.809262	0.000633562	-0.30658	0.171221	0.0726815	0.718782	0.851394	3.52358e-05
Dnmt3l	0.661197	0.711853	1.49467	0.00820504	1.30769	0.162789	5.53489	8.02214e-09	0.851257	0.412064
Frmd4a	0.468832	0.0549954	0.0117056	0.975749	0.271893	0.268414	1.12232	1.2606e-06	0.851076	7.77556e-05
Slc4a4	-1.49405	0.0227475	-1.2639	0.0181768	-0.201008	0.780642	1.21723	0.0081243	0.85043	0.0677838
Atad3a	0.264968	0.124214	0.263191	0.079531	-0.144907	0.413383	-0.317478	0.0176683	0.850079	3.23927e-07
Alg13	0.207231	0.446441	-0.00521059	0.992689	-0.38022	0.0709808	0.471827	0.00914991	0.849935	2.58055e-05
Llph	0.0180409	0.980952	0.317733	0.142104	-0.47054	0.0393648	-0.109424	0.597224	0.849797	7.14626e-05
Tubb1	-0.247475	0.880738	0.023811	0.99144	-0.565677	0.5714	0.142077	0.870276	0.84969	0.241617
Gm13067	0.379185	0.77388	-0.0358568	0.977849	-0.896439	0.302889	1.03235	0.118031	0.849619	0.216552
Zfp296	0.743715	0.427092	-0.00629649	1	-0.0919678	0.933881	1.15399	0.0571891	0.84864	0.181998
Arhgap42	-0.516049	0.187162	-0.866082	0.0108669	-0.293636	0.431264	0.52563	0.0603399	0.84858	0.00347736
Calr3	-0.359662	0.626537	0.37007	0.438638	-0.229952	0.706423	0.45173	0.289042	0.848266	0.0404889
Tspan1	0.0167737	1	2.21988	0.446543	-3.48922	0.219789	-2.64097	0.27735	0.848257	0.640881
Abraxas1	0.047335	0.923746	-0.04827	0.867457	-0.679395	0.00412772	0.149219	0.48133	0.847979	0.000101899
Set	0.0354178	0.909309	0.14123	0.348288	-0.241459	0.134846	0.131372	0.330328	0.847886	3.56477e-07
Sgtb	-0.294301	0.402532	-0.419804	0.132015	-0.219839	0.487659	-0.303254	0.206327	0.847857	0.000569057
2410003L11Rik	1.23929	0.292197	0.0398354	0.985132	0.787597	0.426626	0.578023	0.545347	0.846929	0.352223
Ube2f	0.187628	0.464493	0.40557	0.0312281	-0.262485	0.210978	0.748615	5.29423e-05	0.84687	1.32492e-05
Btf3l4	-0.0758695	0.837523	-0.103105	0.644904	-0.598527	0.00459356	-0.246638	0.169657	0.846868	2.48699e-05
Coq10b	0.169371	0.491556	0.352665	0.0475611	-0.187302	0.367789	0.237849	0.135935	0.846	5.57835e-06
Fst	-0.132769	0.901822	-0.582651	0.229012	0.535106	0.349136	1.64183	0.000507489	0.845931	0.0647938
Cacna1b	1.04345	0.112668	-0.318425	0.560284	-0.240722	0.757668	1.82613	0.000452424	0.845727	0.105849
Dhx15	0.0715092	0.670147	-0.136966	0.208093	-0.266317	0.021095	-0.0136573	0.908978	0.845698	2.07449e-09
Aif1l	-0.910829	0.0628785	0.904656	0.131512	-0.229049	0.66754	-2.64166	1.3449e-06	0.845678	0.0203553
Traf5	0.0191128	0.974989	0.00778264	0.984708	0.447178	0.0255846	1.1602	1.18328e-07	0.845657	2.14835e-05
Optn	0.0788922	0.77388	-0.943932	7.19875e-06	-0.876016	8.91677e-06	0.340247	0.0182429	0.844844	1.32132e-06
Fbl	0.175863	0.622967	0.29815	0.214976	-0.211941	0.46865	-0.406857	0.0564102	0.844319	0.000256239
Gm48226	-0.106877	0.873149	0.823032	0.0179282	-0.610329	0.0850842	-0.0777377	0.826782	0.84274	0.00571382
C130036L24Rik	-0.372997	0.701575	0.223998	0.743908	-0.288292	0.697353	0.175249	0.767964	0.841965	0.0973659
Hnrnpll	0.0985661	0.600459	-0.284293	0.028811	-0.239945	0.0792958	-0.112057	0.337347	0.841877	3.41108e-08
Cldnd1	-0.0509917	0.829164	-0.0203165	0.905084	-0.355761	0.00879657	0.586242	8.0561e-06	0.841843	3.74766e-08
Sardh	-0.565042	0.21613	-1.11165	0.0175309	-0.443199	0.28455	-1.3723	0.000238698	0.841772	0.0113932
Bcl11b	0.125738	0.967695	0.847126	0.400376	0.991333	0.33467	0.550025	0.589602	0.840978	0.387902
Fsd1l	-0.362565	0.314715	-0.418789	0.151672	-0.4508	0.122878	-0.049429	0.867879	0.840229	0.00102358
A830082N09Rik	0.874033	0.418106	-1.12389	0.421701	-0.191181	0.874173	-0.893471	0.316193	0.840188	0.267009
Dtnb	0.00148842	1	-0.508453	0.0171885	-0.277369	0.21164	0.277413	0.12616	0.839485	3.42827e-05
Sptbn4	0.378303	0.75056	0.231304	0.775791	0.335648	0.710884	0.612551	0.350214	0.839354	0.191472
Adamts1	-1.3059	0.00239802	-1.58081	0.00111958	-0.813667	0.0360873	-1.23392	0.000570085	0.839332	0.0115865
Cmklr1	0.87134	0.0303164	0.401297	0.252939	1.08399	0.00454442	1.80102	2.42597e-06	0.83876	0.0107093
Elmsan1	0.0828765	0.86549	-0.315437	0.21185	-0.287701	0.325777	0.408622	0.0685066	0.83856	0.000500758
Rnf2	0.0563899	0.843823	-0.0850858	0.608626	-0.362732	0.0236898	0.209399	0.123725	0.83853	6.20343e-07
Ubxn11	0.184144	0.814351	0.0256774	0.97389	0.261416	0.640656	0.19601	0.64792	0.838375	0.032457
Sqor	0.207546	0.498116	0.544597	0.0147586	0.342479	0.1524	1.00264	8.56248e-06	0.837763	0.000113714
Ahctf1	0.190564	0.569642	-0.123036	0.622426	-0.0748605	0.827784	0.521793	0.0117489	0.837347	0.000191999
Rps6kc1	0.309781	0.00559366	0.0620252	0.564833	-0.0794135	0.528544	0.199107	0.0258396	0.835473	5.27985e-10
Nup188	-0.0245378	0.936552	-0.342656	0.0146023	-0.25551	0.0745049	-0.0574122	0.660751	0.835268	9.08456e-08
Nle1	0.229843	0.520917	0.53179	0.0450374	-0.223729	0.467676	-0.569206	0.01509	0.835235	0.000534931
Ints6	0.178527	0.628415	-0.164434	0.539358	-0.271749	0.337644	-0.0525238	0.83763	0.834936	0.000368495
Zfp719	-0.212587	0.505618	-0.0489391	0.85761	-0.111471	0.71334	1.08996	2.7319e-06	0.834928	0.000128938
Cldn12	-0.753753	0.000275725	-0.342508	0.0500257	-0.741072	0.000117374	-0.206264	0.177108	0.834801	3.00944e-06
Mterf3	0.243877	0.257784	0.397306	0.0228802	-0.187053	0.349136	0.363717	0.0185748	0.834231	4.34427e-06
Sos1	0.0210879	0.998201	-1.33315	0.0164682	-0.146369	0.854151	0.830085	0.0743875	0.833987	0.0789876
Ccn3	0.138206	0.936829	0.594454	0.496871	0.000429333	1	-0.259939	0.749839	0.833837	0.205342
Ahcyl1	-0.100382	0.670147	-0.619722	0.000425912	-0.459605	0.00501694	0.00967499	0.956645	0.833275	7.92339e-07
Zbtb18	0.0537398	0.868689	-0.0886395	0.62714	-0.556452	0.0021999	0.0782024	0.627057	0.83227	3.23439e-06
Itgb8	-0.574425	0.32313	-0.740173	0.079954	0.0100542	0.995018	1.08222	0.004848	0.831841	0.030907
Slc18a2	-0.0586439	0.94199	-0.344396	0.330524	-0.840883	0.0194411	0.520815	0.0871917	0.831617	0.00725688
Map3k8	0.0462095	0.909635	-0.0887029	0.668399	0.103168	0.68962	1.19307	5.14603e-08	0.831326	2.02879e-05
Endov	0.350017	0.0628785	0.235769	0.158068	-0.440991	0.0113417	0.167007	0.272787	0.829988	2.69496e-06
Gab1	-0.0202516	0.970357	0.774713	0.000417044	-0.0456619	0.875368	-0.423294	0.0134039	0.829675	1.6224e-05
Zfp993	0.166312	0.891022	-0.785206	0.155791	0.42521	0.537736	1.4613	0.00453269	0.829593	0.115029
Mybbp1a	0.20971	0.2779	-0.2921	0.0590175	-0.0800605	0.706805	-0.356529	0.0101418	0.829552	9.35083e-07
Thada	0.326658	0.603839	-0.469396	0.289604	0.068503	0.920682	0.298544	0.454829	0.829095	0.0308442
Lamb1	-0.50319	0.1245	-0.575247	0.0451546	-0.458076	0.133666	-0.629025	0.0130312	0.828514	0.00161971
Mettl2	0.232303	0.330993	-0.354012	0.0631574	-0.286076	0.152791	0.227719	0.174835	0.82833	1.34948e-05
Robo2	1.56646	0.0955707	-1.34246	0.467146	-0.209831	0.867276	-1.86663	0.058861	0.828246	0.294793
Pdgfra	-1.33472	0.00175582	-3.11785	3.98523e-08	-0.991307	0.0117849	0.916352	0.0060392	0.827809	0.0139465
Reep3	-0.13592	0.864452	-0.377033	0.355972	-0.154719	0.77671	0.669647	0.0566891	0.827656	0.0200177
Ascc3	0.161772	0.644305	-0.459169	0.0430759	-0.096439	0.767468	1.47303	3.76354e-08	0.827441	0.000214425
Zfp330	0.0699753	0.804864	0.153708	0.349459	-0.272565	0.114094	0.148766	0.309692	0.826243	1.69535e-06
Slc2a1	0.555819	0.080384	-0.0681805	0.840796	0.0527914	0.907709	0.808584	0.00168306	0.826205	0.00158983
Ror2	-0.692561	0.059474	-1.01009	0.00506766	-0.462262	0.178169	-0.0442981	0.897554	0.826191	0.00422181
Sde2	0.221115	0.171376	-0.298363	0.0282555	-0.117554	0.478772	0.836768	6.01771e-08	0.826074	1.2104e-07
Hspbap1	0.0223558	0.961028	0.173548	0.316	-0.48947	0.0063723	0.447322	0.00427731	0.826054	4.26231e-06
Lats1	0.177719	0.865884	-0.968933	0.0741725	-0.187406	0.809965	0.981966	0.0391404	0.825773	0.0897235
Ibtk	-0.0264787	0.936829	-0.129056	0.398199	0.017981	0.945792	0.307883	0.0194913	0.825757	4.87954e-07
Gnl2	0.134337	0.373724	-0.0723827	0.562164	-0.312606	0.00990958	0.0822149	0.444706	0.825734	7.75152e-09
Tbc1d31	0.153619	0.588668	-0.85227	0.000356546	-0.603312	0.00353315	-0.396427	0.023666	0.825618	2.4915e-05
Nrg1	-0.855698	0.342656	-0.367129	0.673746	1.35387	0.0306753	-0.682838	0.27692	0.824626	0.151959
Srm	-0.148874	0.716415	0.204847	0.460566	-0.21722	0.493513	-1.30481	2.31989e-06	0.824593	0.000679957
E430024P14Rik	1.14231	0.240438	0.530195	0.446983	1.11608	0.137306	1.50286	0.0287779	0.824562	0.276057
Zfp568	0.122835	0.788022	-0.224909	0.408423	-0.179938	0.593288	0.543818	0.0201047	0.824104	0.000831955
Nob1	0.160964	0.553728	0.467488	0.0170888	-0.298302	0.14445	-0.182401	0.293514	0.824041	1.90698e-05
Plek2	-0.67911	0.431306	0.282164	0.752163	-1.00797	0.124443	-1.29848	0.0342059	0.823222	0.126434
B3gnt7	0.24269	0.795066	0.454735	0.714497	0.376941	0.498134	-2.37102	0.00105626	0.822708	0.0702891
Mettl15	-0.32616	0.419604	-0.617919	0.0626619	-0.465946	0.135288	-0.297605	0.281804	0.822224	0.00227988
Pola2	-0.0305939	0.925238	0.0484531	0.77295	0.384951	0.0121186	1.15625	7.30388e-10	0.822104	5.01512e-07
Mapkapk5	0.383413	0.383107	-0.106355	0.780794	-0.356114	0.351386	0.780543	0.00885297	0.821023	0.00668639
Dusp1	0.503971	0.469137	0.16428	0.778268	-0.74465	0.192023	1.97435	9.80036e-05	0.820435	0.0778526
Spata9	-0.0633787	0.969846	-0.549424	0.367749	-1.45018	0.0195388	0.495082	0.338639	0.81988	0.10042
Morc4	-0.96776	0.0481366	-0.329371	0.582818	-0.512862	0.257411	-1.65057	0.000204397	0.819814	0.024916
Strip2	-0.0867663	0.936829	-2.37996	0.000481965	-0.850105	0.0980537	0.122576	0.804122	0.819688	0.0558477
Fignl2	0.17552	0.653264	-0.584691	0.0226455	-0.314799	0.272163	1.05586	2.85191e-05	0.819431	0.000667052
Liph	0.559336	0.459439	-0.0801732	0.904448	-0.200101	0.787988	1.13617	0.017073	0.819126	0.0969744
Rsbn1	0.355196	0.550678	-0.585824	0.155879	-0.244187	0.656227	0.82185	0.0256459	0.818798	0.0289034
Dld	0.0448925	0.875089	-0.085126	0.587469	-0.278681	0.0734236	0.339594	0.00935791	0.817285	4.66276e-07
Xpo5	0.0425929	0.866274	-0.154048	0.242723	-0.116314	0.465803	-0.0790328	0.520341	0.816918	7.76289e-08
Gnb4	0.281532	0.453592	0.0969185	0.753709	-0.0124184	0.987784	1.15194	2.75907e-05	0.816907	0.0015828
Zfp930	-0.0599015	0.911751	-0.154572	0.577572	-0.31264	0.262657	0.280443	0.219412	0.816853	0.000575469
Ighv6-3	3.75358	0.00114428	4.27241	0.000447817	3.22416	0.00173119	-0.477321	0.691992	0.816249	0.430256
Gnat3	0.775511	0.415546	1.59936	0.0537576	0.213368	0.836318	-1.11761	0.132466	0.815995	0.2162
Zyg11b	0.0432235	0.934425	-0.617205	0.0107346	-0.566468	0.0199463	0.240939	0.24625	0.815663	0.000249642
Ears2	0.308239	0.164864	0.33923	0.0734793	0.0303506	0.919247	0.010296	0.963523	0.81521	1.68852e-05
Mrpl38	0.0920328	0.78026	-0.0228614	0.932879	-0.314071	0.132636	0.45085	0.00933523	0.81515	2.90896e-05
Cct6a	0.0644475	0.796836	0.0813876	0.600497	-0.126363	0.47542	-0.0369348	0.799417	0.814834	3.89885e-07
B3gat2	0.755558	0.363343	-0.16375	0.818838	-0.779429	0.286139	1.19164	0.0320643	0.814372	0.160664
Clmp	0.391455	0.550678	0.0821049	0.86308	1.07693	0.015291	4.22955	2.47621e-11	0.814151	0.0452988
Rcc2	0.0678004	0.814767	-0.1828	0.265602	-0.321598	0.0660358	-0.526046	0.00061046	0.813896	3.09293e-06
Thap1	0.22964	0.542048	0.650785	0.0148676	-0.159545	0.641535	0.285815	0.230489	0.813614	0.000907397
Wdr36	0.223583	0.153832	0.0448799	0.774607	-0.132504	0.402456	-0.128106	0.290992	0.813406	1.12277e-07
Mtm1	0.0614375	0.853968	-0.147715	0.413159	-0.277709	0.14068	0.464612	0.00343899	0.812894	7.49635e-06
Slco5a1	0.413679	0.751895	0.1897	0.862898	-1.19409	0.177562	-0.228825	0.787158	0.812383	0.258389
Cyp2ab1	0.234223	0.936552	2.12663	0.0141319	0.589152	0.650402	0.825473	0.459266	0.81221	0.472581
Blzf1	0.00486561	1	-0.202015	0.279565	-0.390319	0.0448601	0.529651	0.00188529	0.812026	1.70533e-05
Gm9484	0.408044	0.861571	1.18819	0.172522	0.480465	0.733887	1.63482	0.0872696	0.811931	0.462174
Wdr74	0.185061	0.547174	0.379301	0.0790327	-0.304971	0.199103	-0.0848077	0.689459	0.81189	0.000116942
Ptcd3	0.095506	0.661477	0.0896524	0.559585	-0.121904	0.481401	0.0898696	0.501981	0.811654	3.13668e-07
Gpbar1	0.484445	0.734374	1.07432	0.528102	1.15639	0.15645	-2.40794	0.0365894	0.811363	0.31218
Csde1	0.0921649	0.610127	-0.176036	0.144235	-0.259676	0.0458776	0.76025	5.36317e-08	0.811064	3.06118e-08
Mtfr1	-0.218381	0.0958505	0.114751	0.320108	-0.526759	6.04235e-05	0.176872	0.0800123	0.811048	7.98557e-09
Ctu1	-0.104623	0.712233	0.322484	0.060911	0.282317	0.129959	0.657903	0.000105103	0.810907	8.11635e-06
Tdg-ps2	-1.03679	0.505444	-0.672722	0.594461	-2.6347	0.0328581	-0.0632583	0.957578	0.810271	0.356946
Gm20633	0.0363691	0.998201	0.664937	0.427527	0.164695	0.894762	0.580033	0.475622	0.810024	0.303593
Mmp28	0.144474	0.881833	-1.08219	0.0394777	-0.986113	0.0563051	0.479459	0.274962	0.809822	0.0604715
Gm17259	0.947202	0.405055	0.00615772	1	0.496013	0.633761	0.250066	0.791265	0.809755	0.320204
C130013H08Rik	0.284663	0.638135	0.851141	0.0412981	-0.127196	0.817721	-0.225256	0.572578	0.80972	0.0215413
Rsl1d1	0.00284466	1	0.0305517	0.861436	-0.15908	0.324316	0.0452841	0.743102	0.809328	2.60288e-07
Stau2	0.2444	0.429076	-0.682357	0.00904511	-0.775041	0.00195202	-0.548722	0.00980091	0.809316	0.00026704
Spidr	0.101445	0.689341	0.0314475	0.878275	-0.205853	0.255419	0.5546	0.000302152	0.808869	2.60005e-06
Hbs1l	0.0551626	0.849601	0.291284	0.0563097	-0.329883	0.0424676	0.421621	0.00270843	0.808446	1.25175e-06
AU041133	0.296267	0.573704	0.286664	0.432365	0.117298	0.815369	0.561519	0.0786787	0.807657	0.0122069
Prrg1	0.199028	0.59549	-1.61556	1.73349e-05	0.107159	0.754614	-0.0296037	0.917006	0.807513	0.000678868
Crls1	-0.374798	0.154996	0.294134	0.195927	-0.708616	0.0028593	-0.589767	0.00400064	0.807356	0.000170087
Mtrr	0.274411	0.127707	-0.137821	0.391906	-0.0924826	0.650739	0.239364	0.082372	0.807305	1.32132e-06
Ccdc47	-0.0778357	0.862254	-0.58325	0.0154061	-0.479962	0.0509049	0.220285	0.295161	0.807114	0.000296303
Gm41077	-0.0696174	0.984437	0.071016	0.965976	-0.0465128	0.9821	-0.269922	0.7806	0.807076	0.311325
Rfesd	-0.0143372	0.995981	-0.295758	0.36815	-0.571992	0.0902231	0.499206	0.0770669	0.806781	0.00538751
Rpgr	0.793795	0.0458109	-0.0548662	0.906218	-0.150407	0.756404	0.800726	0.0119751	0.80624	0.0123953
Dram1	0.373671	0.0515969	0.465939	0.00818596	0.184385	0.358431	1.264	2.55015e-09	0.806164	6.61205e-06
Wac	0.0335829	0.937929	-0.317484	0.0937926	-0.361715	0.0771309	0.622198	0.000529316	0.805396	3.09495e-05
Hvcn1	0.163029	0.722441	-0.505821	0.0754119	0.0591462	0.897409	0.502074	0.0472055	0.805291	0.00239133
Palmd	-1.72916	0.0676281	-1.27128	0.0468136	-0.219758	0.816077	1.71825	0.00322308	0.804882	0.185134
Prmt5	-0.115255	0.501443	-0.0167493	0.921688	-0.287915	0.0259732	0.0391647	0.749839	0.804874	3.58233e-08
Cpox	-0.0725406	0.69877	-0.160616	0.189774	0.159697	0.224799	-0.546581	8.36933e-06	0.804353	1.94355e-08
Ascc2	0.31469	0.112668	-0.126199	0.483908	-0.441697	0.0150518	0.438632	0.00486453	0.803668	7.42972e-06
Amotl1	-0.826651	0.057185	-0.993518	0.0131834	-0.580218	0.16005	0.293485	0.399626	0.803485	0.0189573
Rnf225	-0.921597	0.64332	-0.754186	0.196447	0.404357	0.753617	5.37032	1.85336e-08	0.803294	0.419823
Ctbp2	-0.181115	0.888673	0.0533739	0.959869	-0.532302	0.474429	-0.307881	0.624074	0.803039	0.148849
Taf1a	0.301491	0.425704	0.381257	0.182425	-0.275081	0.405743	0.0640597	0.828959	0.802471	0.0020679
Mettl22	0.0228896	0.971475	0.216123	0.337032	-0.565783	0.0127475	0.096519	0.650882	0.802323	0.000142012
Gtf3c5	0.018065	0.995612	-0.343001	0.383641	-0.413919	0.349586	0.742324	0.0294197	0.802185	0.0205925
Jade3	-0.0545948	0.925422	-0.442565	0.100791	-0.2749	0.367735	0.248225	0.302305	0.801738	0.00109028
Gm16701	1.03557	0.0311037	-0.554127	0.365031	0.0212139	0.985374	-0.836589	0.0573543	0.800917	0.0413507
Zbtb2	0.396147	0.0277245	0.181318	0.257346	-0.356551	0.0348441	0.525036	0.000522243	0.800841	2.83056e-06
Mrpl52	0.132062	0.791568	0.455357	0.110796	0.0531423	0.910245	0.291478	0.26327	0.800764	0.00272416
Pdp1	0.0104841	0.994658	-0.340563	0.1204	-0.699461	0.00250216	-0.16602	0.405668	0.799747	0.000133944
Simc1	0.223292	0.608812	-0.514768	0.0915056	-0.269435	0.440266	0.171826	0.538706	0.799646	0.0029784
Ube2w	-0.058435	0.88029	0.210552	0.288525	-0.553661	0.0076065	0.0698298	0.718474	0.798655	4.58416e-05
Ctsl	-0.0977908	0.837884	0.187188	0.488618	-0.403792	0.154871	-0.540363	0.0189882	0.798505	0.00107144
Rundc3b	0.119834	0.923729	-0.759421	0.205387	-1.16319	0.0539641	0.434818	0.400678	0.797839	0.107197
Rps6ka3	0.262344	0.248783	-0.408108	0.0299529	-0.27614	0.174081	-0.646982	0.000245656	0.7968	2.21526e-05
Gfod1	-0.238943	0.516031	-0.233106	0.435773	-0.101805	0.7816	-0.924878	0.000321306	0.796782	0.0010363
Acss1	-0.315538	0.155115	-0.988931	2.52447e-05	-0.541711	0.00593217	0.450855	0.00713281	0.796538	2.32086e-05
4930593A02Rik	0.553523	0.610127	-0.320699	0.770591	-0.363429	0.705565	-0.464058	0.548259	0.796447	0.230456
Kpna3	0.0919216	0.587245	-0.318212	0.00806113	-0.307297	0.011878	0.6697	1.80672e-07	0.796123	1.59393e-08
Brpf3	0.0857421	0.876159	-0.103678	0.745647	-0.237588	0.490273	0.569888	0.0222817	0.79593	0.0021807
Zdhhc18	0.082455	0.750307	0.256073	0.0979479	-0.287861	0.0881668	1.07589	1.02721e-08	0.795855	2.35258e-06
Slit2	-0.703407	0.185949	-0.166172	0.749176	0.183664	0.757348	-0.392647	0.327067	0.794677	0.0404889
Ubxn2a	-0.0676953	0.841214	-0.863517	8.26676e-05	-0.398797	0.034133	0.516077	0.00174147	0.794658	1.46093e-05
D030025P21Rik	-0.066376	0.980074	-0.704105	0.334483	-0.210378	0.849351	1.40558	0.0317063	0.794239	0.249518
Pigl	-0.0860755	0.864121	-0.135772	0.617163	-0.311705	0.271679	0.84495	0.000409304	0.793912	0.000877048
Rad52	0.125416	0.661135	0.211766	0.251667	-0.403184	0.0369309	0.397007	0.0167348	0.793724	2.18081e-05
Ccdc186	-0.0431704	0.935191	-0.411059	0.0756956	-0.499729	0.0415216	0.458265	0.0260058	0.793399	0.000350429
Serinc2	0.264658	0.57725	0.360544	0.293397	-0.184974	0.671047	-0.436175	0.144639	0.792897	0.00758921
Hivep2	-0.355481	0.644305	-0.530732	0.277431	0.417053	0.489436	1.33051	0.0032396	0.792732	0.0777928
Cdv3	0.00453539	0.995756	-0.0681951	0.515294	-0.265867	0.0113417	0.0716903	0.435783	0.792576	1.2021e-09
Nckap1	-0.757322	0.00214738	-0.653606	0.00477549	-0.500834	0.0281306	0.127881	0.528843	0.792532	0.000162788
Rbm18	0.0546135	0.863078	0.319638	0.0502458	-0.388015	0.024186	0.272356	0.0615493	0.792149	4.34427e-06
Brix1	0.16425	0.478769	0.0355942	0.867561	-0.218344	0.247006	0.233114	0.122392	0.792056	6.68627e-06
Gmeb2	0.161066	0.516562	-0.191836	0.286071	-0.447072	0.016284	0.272316	0.0837688	0.791937	1.31432e-05
Gm29367	0.314089	0.754069	-0.132904	0.871415	0.24683	0.75286	0.0961718	0.885088	0.791405	0.139444
Trim59	-0.399765	0.299784	-0.0808039	0.835026	-0.355028	0.297204	-0.60513	0.0270493	0.791175	0.00398986
Sh3tc1	0.562106	0.000320922	-0.265233	0.0419673	-0.0273004	0.89721	0.976418	2.04608e-09	0.790395	1.50275e-07
Anp32b	0.0486711	0.88908	0.136637	0.449296	-0.332516	0.0737907	-0.292785	0.0571519	0.789597	1.10387e-05
Nat10	0.238573	0.0705959	0.00892828	0.962282	-0.0799838	0.597075	-0.429654	0.000157041	0.788992	2.01878e-08
Ube2e2	-0.16005	0.701034	-0.0529466	0.87663	-0.702008	0.0108128	-0.0191544	0.953045	0.788965	0.00121383
Cd300ld	0.180834	0.446465	-0.0906077	0.641613	-0.0988192	0.682683	-1.35919	1.47279e-09	0.788819	1.492e-05
Arsg	0.519503	0.213861	-0.718108	0.0584091	-1.17544	0.00197375	-0.338858	0.290551	0.788808	0.011639
Rbm26	0.129048	0.654456	-0.17541	0.365322	-0.310554	0.127125	0.22113	0.190472	0.788592	3.19823e-05
Cass4	0.570965	0.649841	-1.43638	0.278894	0.225043	0.853814	-1.49115	0.0777052	0.787413	0.304527
Trpm3	1.54354	0.154364	0.694597	0.498283	0.102121	0.94997	0.367777	0.718514	0.787296	0.39605
Parp8	-0.223676	0.275003	-0.210986	0.171039	-0.215172	0.229287	1.86495	3.97138e-13	0.78727	3.722e-06
Appl1	-0.0341527	0.918256	-0.44404	0.00680833	0.025017	0.921863	0.108216	0.452292	0.787128	2.04347e-06
Jag1	0.807778	0.0127795	0.8568	0.00399192	0.525145	0.0897353	2.65445	7.54485e-11	0.787119	0.00363619
Egln3	-0.832962	0.139234	0.148686	0.784723	-0.706409	0.173843	0.751591	0.071683	0.787054	0.0647153
Rrm2b	0.0154308	0.98692	-0.238991	0.279479	-0.31979	0.176887	0.436159	0.0247853	0.786722	0.000189268
Gm44154	0.354552	0.664038	0.392476	0.390234	0.665954	0.203913	1.69394	0.000305319	0.786472	0.0924973
Gm10762	0.419619	0.480043	1.36067	0.00585016	-0.542754	0.257411	-0.739127	0.0792941	0.786406	0.0416566
Shq1	0.198509	0.327848	0.548623	0.0023895	-0.314181	0.0577805	-0.610999	0.000119736	0.786177	2.66742e-06
Pwp1	0.0837959	0.669384	-0.0910563	0.496914	-0.282475	0.035297	0.342801	0.00314826	0.785482	9.79719e-08
Baz1a	0.234983	0.397758	0.0197442	0.948928	0.052573	0.871654	0.67742	0.000585143	0.78506	0.000135166
Clint1	0.090208	0.568897	-0.0884568	0.436841	-0.0500845	0.743885	-0.0167374	0.886088	0.784419	8.02442e-09
Nip7	0.0780277	0.843649	0.516086	0.0178209	-0.260899	0.272488	-0.292287	0.122913	0.784315	0.00013558
Gm2449	0.430581	0.75946	0.970041	0.33476	-0.678226	0.509145	-0.735559	0.410923	0.783943	0.307844
Hrh1	-0.0307751	1	0.354657	0.430514	-0.169868	0.815958	2.09508	1.89846e-05	0.783779	0.0926626
Gnai3	0.0817101	0.655271	0.0276168	0.852961	-0.144948	0.291106	0.190099	0.0732683	0.783218	3.8103e-08
Polr3e	0.0899391	0.671978	0.0297433	0.864047	-0.183886	0.229467	0.127492	0.309597	0.782822	3.44678e-07
Spc24	-0.540532	0.242636	-1.31769	0.0466398	-0.329118	0.452567	-2.81891	4.26012e-08	0.782767	0.0175854
Celf1	0.179202	0.752203	-0.427792	0.210673	-0.185125	0.690756	0.673722	0.0270077	0.782738	0.012142
Carm1	0.0366539	0.951842	-0.562833	0.0290175	-0.261469	0.375267	0.0558591	0.82863	0.782084	0.000888541
Nudcd1	-0.20684	0.352181	-0.4086	0.0215225	-0.201148	0.296451	0.107339	0.503673	0.781429	8.63926e-06
4732416N19Rik	1.05119	0.401761	-0.521741	0.653888	-0.252941	0.859217	0.621578	0.508935	0.780872	0.397348
Wdr59	-0.00932339	0.993755	-0.438028	0.019757	-0.081814	0.745568	0.34934	0.0311164	0.780832	2.30011e-05
Limk1	0.0966239	0.751648	-0.420976	0.027094	-0.049696	0.860654	-0.0668034	0.713959	0.780602	2.83846e-05
Srfbp1	0.187747	0.362355	-0.517129	0.00245587	-0.139709	0.463845	0.693125	1.28782e-05	0.780031	3.0428e-06
Cox10	0.106216	0.678191	0.189923	0.247538	-0.26623	0.131607	0.371992	0.0118695	0.77997	5.57835e-06
Acvr1	-0.0337058	0.913366	-0.0124943	0.955394	-0.403349	0.00880239	-0.0217033	0.890665	0.779804	9.81749e-07
Gng12	0.0692883	0.716144	-0.0105289	0.952163	0.283079	0.0248013	0.233572	0.0272735	0.77959	3.84555e-08
Ppie	0.232998	0.433526	0.0617348	0.812553	-0.219859	0.398198	0.645526	0.00153047	0.778445	0.000252174
Odf2l	-0.0109999	0.990622	-0.329997	0.0696905	-0.104249	0.666363	0.577901	0.000673016	0.777405	2.31179e-05
Ccr5	0.525322	0.25011	1.07053	0.00613564	0.097566	0.864519	-0.310894	0.358048	0.777175	0.0208329
Phf10	0.361274	0.653779	-0.674133	0.27733	-0.265418	0.705168	-0.385179	0.45265	0.775379	0.0994759
Exosc2	0.196472	0.704009	-0.172048	0.662558	-0.268002	0.496474	-0.33756	0.270001	0.775151	0.00841072
Trp53cor1	0.497815	0.723793	-0.0825596	0.930545	-0.478785	0.673057	2.25851	0.00163299	0.774221	0.33302
Zfp384	0.100853	0.920944	-1.08192	0.0251557	-0.217474	0.725183	0.851128	0.0356766	0.774202	0.060604
F3	0.496345	0.220965	1.21877	0.00134101	0.412698	0.263388	-0.687449	0.0257646	0.774079	0.0105718
Fam20c	0.346142	0.38845	-0.281736	0.364963	-0.104294	0.817721	-0.0486972	0.881137	0.773832	0.00590754
Plaa	0.110529	0.407352	-0.303631	0.00438449	-0.216008	0.0430618	0.575535	2.23694e-07	0.773553	2.30623e-09
Acy1	-0.605391	0.182616	0.553008	0.167391	0.141788	0.776037	-0.825674	0.0171704	0.773469	0.0173705
Cd164	-0.181906	0.414606	0.706822	0.000265638	0.378342	0.0333715	0.658642	5.9582e-05	0.773185	9.09006e-06
Rabgef1	0.205468	0.128	-0.0437293	0.737165	-0.1578	0.221142	1.10979	1.47678e-11	0.773009	2.65108e-08
Tyms	-0.446567	0.14114	-0.0644769	0.858452	-0.434305	0.112142	-1.29692	3.67893e-06	0.772955	0.00115577
Plcb1	0.142633	0.882945	0.0413532	0.977745	-0.132582	0.847665	-1.93778	0.000754145	0.772388	0.0690095
Isg20l2	-0.0489147	0.856486	0.403189	0.00642028	-0.145677	0.377132	0.0137107	0.929747	0.771734	5.99769e-07
Nkrf	0.18701	0.606322	-0.219738	0.432944	-0.308427	0.256065	-0.510297	0.0241097	0.771732	0.000757681
Atp10d	0.312563	0.458627	-0.136592	0.70459	-0.411022	0.231129	0.242978	0.402132	0.771475	0.00636268
Ms4a7	0.692112	0.0466773	0.793078	0.0123195	0.995628	0.0028636	1.49707	3.99811e-06	0.77109	0.00673636
Colca2	1.1189	0.278629	0.422623	0.644862	1.00027	0.220088	0.528215	0.522585	0.770369	0.332776
Crebbp	0.270995	0.492068	-0.305672	0.288456	-0.049289	0.916545	0.577737	0.0233182	0.770179	0.00355616
Ilf3	-0.0156905	0.962389	-0.194822	0.123784	-0.405421	0.0027835	-0.368318	0.00157838	0.770068	1.17025e-07
Col7a1	0.0890035	0.925153	0.0205019	0.982926	-0.0755196	0.910245	-0.40975	0.315937	0.770058	0.0422915
Klf7	0.21901	0.570562	-0.473099	0.0785808	0.500658	0.0742344	0.220323	0.36731	0.77002	0.00186107
F7	-0.468904	0.00964775	-0.56183	0.00156268	-0.20102	0.282455	0.955392	1.65661e-07	0.769969	6.77437e-06
Mettl3	0.311308	0.0386634	0.171704	0.197584	-0.276413	0.0499885	0.410553	0.00101492	0.769605	3.05621e-07
Syk	0.118956	0.607115	-0.288047	0.0637665	-0.00506615	0.992488	1.46573	3.12038e-11	0.769249	3.76671e-06
Rpl10-ps3	0.471951	0.857853	1.11399	0.415155	0.039512	0.992358	0.140532	0.929863	0.769229	0.551953
Pyroxd1	0.474018	0.442027	-0.185762	0.737581	-0.224922	0.712815	0.186394	0.68489	0.769228	0.060604
Zwilch	-0.546471	0.263346	-1.07764	0.0595126	-0.485885	0.25019	-1.94727	1.06473e-05	0.76917	0.0241226
Gm11973	0.706274	0.0894785	0.930898	0.020115	-0.295149	0.506358	-0.473029	0.180579	0.769072	0.0196096
Cox18	0.115561	0.752159	0.175459	0.423638	-0.176935	0.511493	1.06254	2.84328e-06	0.768959	0.000258598
Ube2cbp	0.259009	0.762013	0.956205	0.129745	-0.193379	0.779901	-1.28945	0.015361	0.768929	0.0882509
Nup54	-0.040219	0.876239	0.0868672	0.53438	-0.182574	0.208551	0.308349	0.00908803	0.768788	2.25618e-07
Cd96	2.61556	0.24807	-0.515678	0.861333	2.16317	0.224799	0.872638	0.693039	0.768647	0.743042
Adam3	0.0213398	1	0.722371	0.710755	0.552246	0.851006	1.39105	0.481981	0.768577	0.740936
Apoc1	3.74704	0.0551578	1.63524	0.512238	0.930429	0.73777	0.0990835	0.977097	0.76826	0.765092
Zbtb17	0.219075	0.245892	0.376891	0.0154996	-0.364376	0.0234819	0.383485	0.00552238	0.767312	2.51326e-06
Tenm3	-0.838597	0.069895	-2.00676	0.00061437	-0.899135	0.034008	-1.22843	0.00151535	0.767017	0.0325327
Csf2rb	-0.16129	0.515532	-0.172425	0.336489	-0.0984325	0.685604	0.897795	1.7343e-06	0.766816	2.23529e-05
Ppp1r14c	-1.85544	0.638551	1.12217	0.665693	1.23688	0.597713	0.0817784	0.978993	0.766432	0.745352
Cd207	2.23272	0.39501	0	1	-2.6219	0.43012	-1.85549	0.468499	0.766414	0.751208
Got1	0.100348	0.748066	-0.115625	0.5729	-0.396795	0.0496298	-0.169376	0.328584	0.765481	5.42945e-05
Gata3	-1.13582	0.0814173	-0.32968	0.562477	-0.205161	0.775398	0.436663	0.359749	0.765417	0.0994759
Dlg4	-0.0261101	0.966772	-0.506619	0.0284185	-0.41278	0.0859876	-0.0142172	0.956654	0.765257	0.000375514
Malrd1	-0.0899142	0.969388	-0.826552	0.372931	-0.075513	0.954179	0.334795	0.665076	0.765124	0.275154
4632427E13Rik	0.334658	0.725877	-0.0231415	0.986074	-1.00453	0.119051	0.422812	0.443334	0.764605	0.146594
Entpd3	-0.900045	0.762408	-3.61443	0.301753	-1.64897	0.403394	-0.832933	0.627995	0.764567	0.594668
Mnd1	-1.13656	0.0947625	-1.84421	0.11999	-0.524982	0.402722	-2.37272	0.000274324	0.76421	0.109905
Gm9958	0.774943	0.285062	0.522667	0.369078	-0.408739	0.574713	0.49237	0.36649	0.764201	0.145061
Ighv2-9	4.2045	0.183096	2.64937	0.213265	5.617	0.0120259	1.77686	0.589913	0.764196	0.85711
AI427809	-0.536414	0.345711	-0.322708	0.457948	0.342533	0.497646	0.832026	0.02556	0.764033	0.0436973
Utp18	0.161931	0.400113	0.24452	0.0939514	-0.167036	0.318154	-0.0904254	0.510501	0.763696	1.24068e-06
Pag1	0.641736	0.043267	-0.22516	0.432595	0.439124	0.150369	1.57352	4.04472e-07	0.762584	0.00353057
Fam13b	0.318138	0.528991	-0.154768	0.711654	-0.107489	0.841033	-0.234178	0.490852	0.762506	0.018665
Ddah1	-0.266221	0.717338	0.00218402	1	-0.0170229	0.99055	0.504578	0.211614	0.762341	0.0589627
Ddias	-0.414701	0.362766	-0.291553	0.440641	-0.527293	0.147297	-0.100669	0.772756	0.761899	0.0126067
Epc2	0.236713	0.415546	0.0875422	0.723307	-0.108512	0.716283	0.475076	0.014993	0.761405	0.000283062
Katnbl1	0.0547319	0.889633	0.122453	0.564546	-0.384791	0.0638639	0.000321724	1	0.760972	8.16877e-05
Mak16	0.14048	0.619401	-0.357592	0.0677842	-0.0151418	0.968927	0.0480752	0.804276	0.760831	4.6704e-05
Gm10481	-0.12911	0.965704	0.165899	0.888753	-0.730785	0.574307	1.182	0.179343	0.760618	0.424864
6530409C15Rik	0.626611	0.601763	0.0887608	0.927946	-0.500947	0.638191	1.60409	0.0201783	0.760565	0.314089
Nampt	0.241593	0.246648	0.136707	0.431081	0.227901	0.230332	2.31935	2.94172e-14	0.760565	1.29304e-05
Col11a2	-0.00339381	1	0.22727	0.640596	-0.177223	0.757668	-0.11152	0.801339	0.760245	0.0437026
Clcn3	0.284658	0.082535	-0.367046	0.0142437	-0.296859	0.0518247	0.0830823	0.541265	0.760145	1.18585e-06
Zfp345	0.802972	0.835254	0	1	1.48508	0.445263	-1.85355	0.417435	0.759889	0.724776
Ddx27	0.207612	0.119275	-0.00201254	0.998304	-0.317267	0.00888582	-0.00464936	0.974186	0.759724	3.12163e-08
Hpdl	-0.365798	0.911313	-2.54235	0.241148	0.143486	0.948838	0.311102	0.836589	0.759655	0.569012
Ppargc1b	0.730909	0.066015	0.102299	0.807904	0.927468	0.00825355	0.47825	0.133805	0.759516	0.0175457
Ppm1a	0.0509163	0.784706	0.0138087	0.926638	-0.431836	0.000356518	0.325184	0.00117714	0.759419	1.19125e-08
Klrk1	3.4006	0.0418492	0.540956	0.413824	2.54916	0.0790426	6.06955	1.39855e-06	0.759018	0.715274
Gna15	0.342658	0.0536781	0.380633	0.032812	0.500146	0.0028225	-1.65783	1.01147e-11	0.758773	4.78638e-06
Pakap	-0.942788	0.00530297	-1.22613	0.000442721	-0.6355	0.0460439	0.200694	0.470876	0.758621	0.0057389
Hdac4	0.356772	0.0829693	-0.0411311	0.857005	-0.240313	0.23265	0.216572	0.182492	0.758582	3.05665e-05
Urb1	0.208801	0.59549	0.0164292	0.97105	0.0380939	0.931517	0.103001	0.696749	0.757928	0.00215958
Raly	0.166643	0.865475	-0.122772	0.859121	0.0157014	0.992358	-0.165251	0.750722	0.757229	0.0909206
Ino80	0.206628	0.370882	-0.00316575	0.99789	-0.205878	0.310618	0.454537	0.00457647	0.7571	2.38167e-05
Zfp146	0.0859981	0.76633	-0.0466809	0.823279	-0.26075	0.16537	0.0873246	0.595442	0.756731	1.68032e-05
Fndc3a	0.259325	0.417734	-0.24616	0.307206	-0.00357486	0.99904	1.35658	3.43391e-07	0.756673	0.000890768
Hmgb1-ps2	1.29005	0.24442	-0.213426	0.889091	-0.027751	0.992666	-0.154222	0.89178	0.756526	0.396442
Gpatch4	0.274362	0.370475	-0.0435612	0.892611	-0.0265981	0.949282	-0.298729	0.163635	0.756317	0.000628618
Rnf32	-0.594721	0.70578	-1.97171	0.150622	-1.20225	0.243356	-0.20711	0.835407	0.756008	0.352517
Gm12474	0.88393	0.289564	-0.38229	0.525894	0.753132	0.273262	2.12559	0.000344126	0.755671	0.219869
Ampd2	-0.0547041	0.815175	-0.0582559	0.702445	0.110143	0.501139	-0.774971	1.78593e-07	0.755296	3.23494e-07
Sbno1	0.160396	0.524846	-0.398442	0.0274958	-0.0750946	0.7685	0.659772	0.000133024	0.754984	3.07742e-05
Adam19	0.0744741	0.954529	-0.890604	0.100116	-0.121107	0.880881	0.316546	0.521385	0.754768	0.111454
Myrf	-1.17552	0.00773293	-2.09324	4.32357e-05	-0.695393	0.102539	-1.11311	0.00222521	0.754128	0.0340923
Gm37607	1.7398	0.116881	0.438413	0.665693	0.241858	0.868538	1.09396	0.238093	0.754097	0.453266
St7	0.0966549	0.732391	0.312436	0.0790751	-0.0945249	0.684903	-0.198583	0.212183	0.753918	1.87379e-05
Arfgef3	-1.02088	0.0941165	-2.32934	0.00102453	-1.10261	0.0357013	0.0382816	0.945819	0.7539	0.0845902
Angpt1	-0.234397	0.902021	-1.24216	0.107007	-0.741671	0.47797	1.92652	0.0070482	0.753057	0.341316
Eif4g2	-0.0343399	0.892069	0.0780999	0.561273	-0.298024	0.0257575	0.559882	1.12143e-05	0.752903	1.76351e-07
Cebpe	-0.518012	0.621437	1.27171	0.0685034	0.538628	0.475551	-0.58427	0.369717	0.752795	0.206956
Nars2	0.030833	0.936829	0.181886	0.331294	-0.423507	0.0174599	-0.559075	0.000760249	0.751829	1.54587e-05
Uhrf1bp1l	0.152475	0.611229	-0.255158	0.20451	-0.132895	0.620193	0.487577	0.00742103	0.751004	0.000147331
Psmc6	-0.129926	0.628937	-0.113613	0.550275	-0.253709	0.202567	0.759997	2.12756e-05	0.750949	3.21286e-05
Cd200	-0.464475	0.139372	-0.884556	0.00218133	-1.47481	9.24728e-06	1.72711	3.93716e-08	0.750346	0.00254144
Tnfrsf1b	0.512058	0.0107786	0.165321	0.370383	0.265037	0.189172	3.03454	1.67667e-15	0.749497	4.0469e-05
Cdkn1a	0.569829	0.0364167	0.521657	0.0321089	0.152174	0.641639	1.46685	1.17683e-07	0.748511	0.00110326
Dclre1b	-0.0558179	0.89602	0.427409	0.0402665	-0.0906407	0.748519	0.160571	0.405363	0.7484	0.000175169
Mapk8	-0.0572003	0.88391	0.0423413	0.865409	-0.24387	0.26728	0.1026	0.584067	0.748369	9.70498e-05
Tmem70	0.135992	0.58911	0.169761	0.332599	-0.257476	0.171344	0.187	0.228003	0.748055	1.94739e-05
Ppa1	0.0241241	0.971438	0.120185	0.62376	0.0646284	0.854021	0.968613	2.35166e-05	0.74633	0.000621764
Zfp608	0.140452	0.760778	-0.249675	0.421301	-0.179729	0.618062	-0.613295	0.0160029	0.746069	0.00328072
Raph1	-0.724047	0.0224381	-0.991733	0.00156139	-0.645335	0.0318252	-0.0400498	0.894952	0.745998	0.00416996
Zfp105	0.180939	0.671626	0.386361	0.144406	-0.160864	0.650739	0.58831	0.0160138	0.745512	0.00291027
Spire1	0.345789	0.073313	0.0633449	0.743346	-0.106842	0.637669	0.639168	0.00010487	0.74544	1.8097e-05
Dus2	0.280092	0.170625	0.0124382	0.963607	-0.187943	0.340805	0.316693	0.0380016	0.745213	1.84756e-05
Ttc17	0.178169	0.466368	-0.0637672	0.758921	-0.531588	0.00551563	0.30183	0.0587399	0.744253	3.76131e-05
Pou2af1	0.821781	0.48513	1.96167	0.0204551	1.61095	0.0624027	0.358619	0.674126	0.744163	0.357928
Mtpap	0.081243	0.707889	-0.089072	0.540198	-0.252416	0.0790667	0.351388	0.00442492	0.743275	6.31332e-07
Ebf1	-0.0629078	0.981574	-0.0970674	0.913266	0.271226	0.780893	1.42507	0.0227238	0.742801	0.269104
Nufip1	0.153288	0.58151	0.343715	0.068209	-0.0655902	0.814045	0.346423	0.0403081	0.742646	7.46938e-05
Alox15	0.059617	0.982724	-2.89611	0.11881	-0.180702	0.869972	-2.47827	0.00357894	0.74264	0.273535
Abca5	-0.200337	0.750307	-0.617138	0.142104	-0.817664	0.0382824	-0.334738	0.343025	0.742174	0.0263056
Epg5	0.126437	0.891213	-1.01535	0.0321581	-0.263267	0.668695	0.595974	0.144639	0.741395	0.0735792
Mios	0.240132	0.395821	-0.0389482	0.891346	-0.12982	0.645298	0.0850362	0.686955	0.740742	0.000295857
Nfxl1	0.109873	0.618843	-0.0813514	0.618943	-0.263867	0.094002	-0.0808744	0.565942	0.740575	2.47974e-06
Smndc1	0.0231735	0.947075	0.401609	0.00820504	-0.277964	0.0749675	0.353628	0.00739798	0.740573	2.31519e-06
Foxs1	-0.941491	0.0499635	-0.823978	0.122013	-0.507727	0.271581	-1.98299	2.22789e-05	0.740434	0.0450136
Tiparp	-0.153003	0.469819	-0.186971	0.218507	-0.34852	0.0332363	1.24746	4.55213e-10	0.740268	5.21577e-06
Hemk1	0.244045	0.451951	0.885997	0.000786258	0.0133593	0.982618	0.284696	0.188202	0.740135	0.000965832
Gm21811	0.258995	0.507409	-0.688995	0.0149888	-0.114009	0.768182	1.036	0.000103127	0.74012	0.00370227
Nfu1	0.0890212	0.793673	0.171398	0.390234	-0.423931	0.0399882	0.453009	0.00965916	0.73967	0.000109929
2610005L07Rik	0.0953276	0.862481	-0.923349	0.0023895	-0.457301	0.132088	1.10887	5.29624e-05	0.739334	0.00424145
Adat2	-0.0759666	0.877729	0.0849218	0.77	-0.347171	0.201986	0.308653	0.167007	0.73897	0.00136693
2010016I18Rik	-0.468445	0.757721	-1.66161	0.179337	0.400231	0.691236	-0.277555	0.758316	0.738848	0.329796
Magohb	-0.208756	0.680242	1.11822	0.00111373	0.0903961	0.849657	0.492106	0.0827547	0.738706	0.0107128
A630052C17Rik	0.821302	0.0308378	0.0181791	0.977745	-0.381522	0.328668	0.376885	0.245463	0.737877	0.017399
Gm41611	0.97488	0.44218	-3.65965	0.248861	-0.263854	0.853814	-2.50497	0.0394942	0.737608	0.417422
Mcrip2	0.0952457	0.876159	0.282653	0.425275	-0.195473	0.631639	-0.943848	0.00173107	0.7373	0.00894563
Pex14	0.578525	0.298068	-0.200357	0.685106	-0.511929	0.303924	0.636794	0.104264	0.737266	0.0616057
Syde2	-0.398811	0.238651	-0.863349	0.024374	-0.357832	0.217457	-1.41031	4.97117e-06	0.737061	0.00245605
Nbn	0.0305767	0.937549	-0.663986	0.000893056	-0.411558	0.0225302	-0.00801538	0.969671	0.737004	2.27697e-05
Cct4	0.00151773	1	0.0463866	0.81361	-0.330856	0.0617541	-0.0192162	0.915515	0.736465	1.5234e-05
Fbn1	-0.108411	0.892382	-0.675274	0.0886652	-0.0202965	0.985374	0.777209	0.0288536	0.735946	0.0421901
Esd	0.309678	0.286587	0.221289	0.344017	0.0405293	0.915666	2.03312	1.45009e-10	0.735462	0.000791643
Dok7	0.368186	0.66698	-1.40036	0.0842676	0.474346	0.463845	-1.03757	0.0595855	0.735204	0.14358
Plin4	0.0350261	1	-0.0797146	0.9826	-0.698846	0.741063	0.142951	0.940219	0.734835	0.626512
Cdk6	0.185826	0.469137	-0.813082	0.000257709	-0.284799	0.170804	0.0906167	0.616286	0.73393	8.52982e-05
Cask	0.28533	0.0862907	-0.178109	0.222364	-0.390973	0.0107948	0.358091	0.00649087	0.733568	2.38356e-06
1700030N03Rik	-0.551496	0.0504085	-0.0940903	0.736548	-0.103434	0.770336	1.57922	4.60234e-08	0.73337	0.00161116
Naa50	0.119593	0.478769	-0.171312	0.163206	-0.376185	0.00444274	-0.32348	0.00396771	0.733281	1.92459e-07
Apcdd1	-1.3558	0.000205315	-1.58991	0.0296793	-0.852301	0.00282432	-2.73341	8.40586e-10	0.732701	0.00253892
Slc29a2	0.339118	0.409354	0.116993	0.754968	0.120472	0.777079	-0.0694712	0.833124	0.732672	0.00872666
Ighv7-1	4.37264	0.00256467	4.28246	0.002264	4.28359	0.00100126	0.0737283	0.971498	0.732397	0.642111
Jun	-0.149542	0.456579	0.233832	0.115218	-0.552591	0.000763853	-0.805506	6.23227e-07	0.732396	3.61699e-06
Sh3pxd2b	0.393785	0.158366	-0.341819	0.14518	0.284974	0.295992	0.136753	0.539494	0.732279	0.00104503
A530076I17Rik	0.111306	0.96158	-0.324809	0.791743	-0.351194	0.75699	-0.253527	0.78591	0.730873	0.347487
Gm5150	0.950881	0.000215845	0.932647	4.78177e-05	-0.279906	0.234991	1.95537	2.17338e-11	0.729949	0.000368495
Zfp655	0.0418689	0.891213	-0.239565	0.112215	-0.418111	0.00911428	0.545871	0.000175639	0.729818	4.82608e-06
Marchf7	0.144857	0.49398	-0.162688	0.292615	-0.166007	0.355846	0.362439	0.00856647	0.729733	5.6703e-06
Mettl14	-0.0217712	0.952675	0.0575276	0.743908	-0.404195	0.00999817	-0.1506	0.272379	0.729642	3.67251e-06
Cr2	-0.859133	0.803275	-1.84483	0.222356	-1.07583	0.631369	1.90468	0.12862	0.729299	0.648188
Mbip	0.00653484	0.998486	0.290258	0.0814613	-0.505986	0.00399053	0.052634	0.751698	0.72926	1.55516e-05
Csnk1a1	-0.076754	0.659908	-0.239523	0.035615	-0.330588	0.00646292	0.526699	6.31815e-06	0.729166	5.44994e-08
Gm31718	0.339741	0.614547	0.296423	0.493692	0.349969	0.512785	1.4106	0.000594075	0.728958	0.071096
H3f3b	0.22279	0.452503	0.702089	0.00290286	-0.285241	0.255428	1.30631	1.51576e-07	0.72882	0.000539503
Nr1d1	0.0231971	0.991162	-0.286617	0.487935	-1.1219	0.0100215	0.956876	0.00769313	0.728553	0.0441275
Zbtb11	0.116782	0.808793	-0.680399	0.0152768	-0.129841	0.725273	0.692626	0.004666	0.728443	0.00340752
Zfp605	-0.165766	0.80582	-0.63418	0.0850397	-0.237636	0.620018	0.913521	0.00596186	0.728018	0.0291052
C920021L13Rik	1.24058	0.0939019	-0.4065	0.556925	0.220218	0.810369	1.09622	0.0603925	0.727986	0.240107
Ammecr1l	0.00357427	1	-0.729767	0.0883378	-0.213994	0.715556	0.692383	0.0675019	0.727711	0.0594897
Gm9574	0.649821	0.664153	1.00874	0.044995	0.776761	0.428525	4.54531	4.5959e-08	0.72722	0.428892
Gm26885	-0.347682	0.914826	1.22132	0.161435	1.03081	0.429248	1.87989	0.0726973	0.726993	0.577675
Zfp97	0.148789	0.832369	-0.222953	0.57653	-0.222065	0.646945	0.724159	0.0284577	0.726456	0.0304716
Gtf3c2	-0.409106	0.795145	-1.23167	0.217563	-1.19453	0.218222	0.289661	0.734919	0.725828	0.349916
Gm13768	0.2755	0.704368	0.617178	0.143144	0.388637	0.451603	0.814755	0.0409331	0.725608	0.073856
Larp1	0.139381	0.438116	-0.218624	0.0987833	0.0754635	0.680639	1.15067	1.46114e-10	0.724785	8.59533e-07
Dyrk1a	0.17112	0.43885	-0.204864	0.210411	-0.292062	0.0996121	0.608301	0.0001278	0.724638	1.70939e-05
C430002N11Rik	-0.338253	0.713875	-1.7257	0.00205588	-0.367881	0.605923	3.05929	4.73222e-07	0.72388	0.148203
Proser2	0.0228376	1	-0.673472	0.570915	-0.0152565	0.996638	-1.20524	0.119992	0.723578	0.294758
Uqcrq	-0.030742	0.974724	0.164834	0.637022	-0.314959	0.41476	-0.190582	0.526757	0.723431	0.013357
Zbp1	-0.549267	0.568794	0.246745	0.689439	2.169	0.00106554	5.70198	2.90888e-10	0.723411	0.211383
Cited2	0.118912	0.568737	0.110734	0.471956	-0.479021	0.0021124	-0.735848	1.74833e-06	0.723266	2.56521e-06
Nrp2	0.364311	0.192914	-0.277413	0.229321	0.3997	0.114794	2.03272	1.66329e-10	0.723162	0.000998666
Bmi1	0.216116	0.223377	0.391798	0.00921709	-0.245169	0.118302	0.249416	0.053455	0.723156	2.86465e-06
Pfkp	0.318159	0.0441418	-0.391403	0.00781955	-0.0228984	0.922382	0.319159	0.0114873	0.722414	1.94091e-06
Myo9a	0.373784	0.740185	-0.919788	0.232667	-0.180523	0.860654	0.133174	0.856446	0.721615	0.253707
Snapc1	0.366032	0.108254	0.411702	0.0339185	-0.0135257	0.976339	0.732664	0.000117123	0.721446	0.00016611
Ceacam16	-0.292748	0.861093	-0.84599	0.405603	-1.01296	0.277385	0.0198478	0.988068	0.72125	0.330252
Rab30	-0.838253	0.106441	-0.342136	0.442577	-0.70254	0.126022	0.55229	0.144172	0.720735	0.0583489
[truncated: 12,608 more rows]
