# Supplementary material for: Reprogramming alternative macrophage polarization by GATM-mediated endogenous creatine synthesis: A potential target for HDM-induced asthma treatment
Source: Front Immunol. 2022 Sep 13;13:937331. doi: 10.3389/fimmu.2022.937331 (PMC9513582; doi:10.3389/fimmu.2022.937331)
Supplement: Supplementary file 7 [file Table_2.csv]

	baseMean	log2FoldChange	lfcSE	stat	pvalue	padj
Uty	358.584144588324	-12.0563139331265	1.18800730692345	-10.1483499830893	3.37013032647436e-24	2.24716742663704e-21
Eif2s3y	573.418464127295	-11.7716751035145	1.18607736330077	-9.92487966447203	3.24493904517242e-23	2.05550663816447e-20
Ddx3y	931.355731923972	-11.5762243242313	1.02890410427291	-11.2510235659053	2.28919918608831e-29	2.07156174918234e-26
Kdm5d	352.047680813067	-9.17064193178814	0.739172950303737	-12.4066254426921	2.40580462555572e-35	3.38657097790727e-32
Gm29650	9.20880340250372	-6.76894762944207	1.39845538055435	-4.84030289672801	1.29641380651476e-06	7.78401256622535e-05
Sstr5	8.84571490209584	-5.73298496480865	1.40378461188883	-4.08394914451638	4.42767247771647e-05	0.00137485741716152
Heph	7.6598370834609	-5.51512647096646	1.44272146562346	-3.82272434588276	0.000131985300977277	0.00326586284781469
Hspa1b	1061.17195471288	-3.21982659460359	0.187241194361618	-17.1961442864178	2.83799222416539e-66	1.19848411626504e-62
Egfem1	56.4401756734485	-3.09808010596426	0.488285736133849	-6.34480976342715	2.2270046372813e-10	3.24775120828004e-08
Dnah11	916.912727915516	-2.97761596853779	0.192098210389331	-15.5004878103912	3.44268389193308e-54	8.72307244538003e-51
Fam81b	9.22787577970451	-2.96595514311206	0.963855724485359	-3.0771774942725	0.00208970829037949	0.0270960608251591
Hspa1a	104.541178657627	-2.92871455058697	0.315889814247462	-9.27131682787553	1.83861752131457e-20	1.0587929717061e-17
Pfn2	14.2598168433335	-2.92146324187543	0.815096283901571	-3.58419403888267	0.000338120658190221	0.00675654671705348
Aox1	11.4946303346429	-2.89232382021102	0.790225627871514	-3.66012404330842	0.000252093181566898	0.00541316697842547
Slc7a11	1062.46744572748	-2.25802279410852	0.390465775423686	-5.78289554739692	7.34256579886934e-09	7.26741922702153e-07
Aco2	10.2698313168197	-2.20768518905006	0.782598665682889	-2.82096722861603	0.00478790937711949	0.0497556487077021
Rtkn2	29.8972271441529	-2.14247353836623	0.508551239649758	-4.21289610825011	2.52117045036128e-05	0.00088724190098964
Smkr-ps	100.834460708129	-2.13736543406274	0.272741745803354	-7.83659071979313	4.62943911694388e-15	1.50385549160415e-12
Limch1	22.8607272149516	-2.06098948903798	0.5295390879301	-3.89204411159546	9.94031656811454e-05	0.00263459980337747
Irx1	17.6003342536449	-2.01669235645026	0.584762283658816	-3.44873876583141	0.000563211290943821	0.0101933197785247
Zfp979	25.5217544182708	-2.01110121608993	0.508646299440673	-3.95383042853436	7.69099262130282e-05	0.0021604697454387
Nqo1	53.2684973546319	-1.96743190502217	0.360663087873831	-5.45504092647936	4.89615672716774e-08	3.97624420362103e-06
Gm42031	34.0508265439684	-1.95222217683045	0.540382601396007	-3.6126666028609	0.000303064262980713	0.0062532917715027
Id3	66.855139790971	-1.94439537307066	0.430242801490519	-4.51929786235716	6.20450532240788e-06	0.000286879116531334
Mt2	67.9893806308825	-1.91838784561232	0.473149322224793	-4.05450828206174	5.02398706259444e-05	0.00151906663713625
Hmox1	6854.81929836553	-1.87915440050033	0.152640702572458	-12.3109653508592	7.90717051609495e-35	9.10690393349154e-32
Hmcn1	125.628630863684	-1.86791182362042	0.344928545505	-5.41535876912032	6.11659356661334e-08	4.84319524346402e-06
Spic	17.5717401674783	-1.85466386160368	0.656862530183058	-2.82351904147557	0.00474996043258888	0.0494628594405299
Dclk3	46.7352615211839	-1.81239660699582	0.386418471837718	-4.69024319250703	2.72880522416995e-06	0.00014285633630169
Gpr137c	41.8231649455634	-1.75066001254322	0.435326078062977	-4.0214912470508	5.78308573312769e-05	0.00169205342154722
Slc34a2	64.2387919916317	-1.71999725871139	0.356621130212577	-4.82303798904491	1.41388029138619e-06	8.33137181933564e-05
Mctp2	331.184999448084	-1.69454867479169	0.219707886587518	-7.71273485495339	1.23149768759399e-14	3.31954132002728e-12
4930593A02Rik	26.8668249666325	-1.65707733037313	0.536249427836081	-3.09012419287776	0.00200072817600411	0.0263758847677378
Cep85	9961.26879426527	-1.64465761839381	0.386091985517452	-4.259755913321	2.04650265364605e-05	0.000739353947332878
Gm19786	36.0467232896352	-1.61140828403587	0.42381465378451	-3.80215329896354	0.000143443920732188	0.00347429141708097
Gm11963	23.382265327064	-1.59625003550221	0.538058614465796	-2.96668428417789	0.00301029898511313	0.0353489001692794
Myrip	98.0227834395683	-1.57542981941194	0.291435636356355	-5.40575558675182	6.45357508440124e-08	5.0159719475018e-06
Cyp2b10	31.9328412092131	-1.5355264600646	0.43635536463229	-3.51898151030769	0.000433206898299485	0.00827565201676419
Gpr141	466.690150105532	-1.52911932396523	0.227668297603455	-6.71643500681243	1.86224311792444e-11	3.23188466588832e-09
Vegfd	24.0891542189818	-1.4974125840322	0.505036771338611	-2.96495754173162	0.00302724706769585	0.0354784395010534
Adam3	40.9240196984884	-1.4820377447553	0.502207810107688	-2.9510447964509	0.00316700981413955	0.036442186498941
Sftpa1	149.397404445959	-1.47816306168833	0.225759325793607	-6.54751716896822	5.85014972927828e-11	9.38171480002868e-09
Lncpint	86.0799729152938	-1.47552517704034	0.29959956648049	-4.92499102843805	8.43642248154889e-07	5.29114041676945e-05
Fkbp5	5434.63020261466	-1.46964784526189	0.117829466131369	-12.4726682850567	1.05241992373164e-35	1.66663850171952e-32
Hpgd	44.1461261823184	-1.46906945115729	0.406114005993273	-3.61738189148203	0.000297598055307487	0.00617065427608929
Dtna	337.00918100423	-1.38578726667843	0.254715476285166	-5.44053030027501	5.31222033699925e-08	4.23273707229205e-06
Gm40117	270.932704279424	-1.37289093333687	0.194313894712185	-7.06532559274969	1.60239828067858e-12	3.17199747154953e-10
Gm16701	80.4890543324321	-1.36400941155464	0.310200825633541	-4.39718175723371	1.09665507839884e-05	0.000454036705497873
Sftpc	403.415291229409	-1.36309527494719	0.209553048494659	-6.50477425520215	7.78101378236101e-11	1.23222079510915e-08
Sftpb	171.799025065251	-1.36165489407919	0.238662203546547	-5.70536462768233	1.16094293942184e-08	1.10586361650641e-06
Per1	3074.30785549465	-1.35227027612465	0.130232275991119	-10.3835264018335	2.94684779057058e-25	2.33335091617117e-22
Plk2	116.174528870143	-1.33482946431911	0.364832921202317	-3.65874181507563	0.000253456520910106	0.00542405517467928
9530059O14Rik	49.7086459307127	-1.33281439519935	0.415641171280331	-3.20664671185913	0.0013429180774601	0.0199220481537963
Ms4a20	29.3389526446363	-1.32561147607661	0.457733612665056	-2.89603262552323	0.00377913108156063	0.0420718907489382
Celf3	42.7684552116999	-1.32370604973319	0.407209429625838	-3.25067631893856	0.00115130853185439	0.0176659700366131
Meis1	81.6548617410639	-1.2952069241564	0.324311085070765	-3.99371771049326	6.50452985277594e-05	0.00186861425634509
Rbfox1	37.0447283113319	-1.29038726169382	0.42952686128466	-3.00420620455363	0.00266274789078825	0.0322816775391352
Elovl6	270.538594322801	-1.28799889436515	0.251330752334631	-5.12471666280719	2.9798551225876e-07	2.04063700259796e-05
Tnfsf13b	276.24911833697	-1.28044267119872	0.202601055297866	-6.32001975170464	2.61529872714111e-10	3.72283366001694e-08
Kcnh7	150.793625754949	-1.26619475350516	0.226984097277403	-5.57834125250505	2.42822933379982e-08	2.12160258137309e-06
Ovol2	102.537737864091	-1.24721111500424	0.288999353505644	-4.31561904853838	1.59156249030106e-05	0.000607334493663378
Ppp1r9a	512.147643216108	-1.24391489842809	0.200500835768816	-6.20403847025538	5.50323238309699e-10	7.33899484857429e-08
Ifi207	3795.79699445315	-1.22683835808577	0.135494738690056	-9.05450920048015	1.37183318693847e-19	7.55641506318412e-17
Zfp651	34.2209425054762	-1.22051107155065	0.418783021865987	-2.91442347904261	0.00356346156755112	0.0399871519922986
Gm37352	63.6857322924604	-1.21985168795273	0.333402969163232	-3.65879071507457	0.000253408171403787	0.00542405517467928
Tcf24	53.2130477908853	-1.20691804871268	0.372694043168787	-3.23836152156069	0.00120218366145344	0.018196493198272
Cytip	15127.0571328141	-1.20646237615086	0.0924246164771604	-13.05347451941	6.07140077427681e-39	1.09883680584733e-35
Sec14l3	89.8273559571255	-1.19194286318649	0.31717607424141	-3.75798479137261	0.000171287289350243	0.00396716392829659
Hsph1	2278.02113777096	-1.18571379674894	0.134910645934553	-8.78888236384363	1.51055132694226e-18	7.36045183116597e-16
Rfx3	83.7069777585931	-1.1768825107529	0.270802638652109	-4.34590488708198	1.38702665671338e-05	0.000549132522309432
Prdm16	67.647526947769	-1.12852894447596	0.396230123987627	-2.84816543759606	0.00439720597311302	0.0469319313170757
Zbtb10	141.110187148208	-1.12550024879339	0.274523299673536	-4.09983506001798	4.13444694158271e-05	0.00130948270757278
Gprc5a	54.6463546223474	-1.12055051172111	0.381750874890646	-2.93529258326414	0.00333233313046228	0.037931112695262
Krt8	51.6499160263366	-1.11019940383616	0.339934424611664	-3.26592225869572	0.00109108198978601	0.0169191159468776
AC158912.1	65.734240351677	-1.09298690546147	0.344498685778368	-3.17268817148592	0.00151034648616277	0.0218431274351554
Tgfb2	105.000574959772	-1.08367304545243	0.383101574134942	-2.82868335349289	0.00467399187079734	0.049018876664844
Fam78b	555.964307223127	-1.0628769703673	0.169508143727776	-6.27035932901399	3.60215852346998e-10	5.01491717954299e-08
Gca	1432.54594075673	-1.05789785181306	0.131453543106661	-8.04769370845096	8.43687714581161e-16	2.9690776822302e-13
Coro6	2533.79359197369	-1.05592156898434	0.318723792218764	-3.31296751219494	0.000923117020651019	0.0149552040084754
Lmo7	97.7261915238467	-1.0498187175703	0.253268944884722	-4.14507478620457	3.39702822805948e-05	0.00112075392242931
Per2	842.802544469891	-1.04235323566043	0.185735124670077	-5.61204154309514	1.99953416941788e-08	1.7714754120528e-06
A530013C23Rik	105.976297133032	-1.04202739042184	0.256922449167397	-4.05580514197459	4.99618992347569e-05	0.00151790719761423
Syne2	5729.83968231686	-1.038295735123	0.344925475024477	-3.01020310271172	0.00261073048307806	0.0318032158558807
Fpr3	51.7431823251447	-1.01304047190136	0.354790022968627	-2.85532401228469	0.00429929427206734	0.0463161217115826
Ttll7	236.104718848514	-1.0101400767387	0.184953829496318	-5.46157967904531	4.71916350972368e-08	3.85723112933479e-06
Erbb2	101.767271659966	1.00552204386135	0.331184577970551	3.03613788426694	0.00239629753524955	0.0299395399152628
Kif5a	65.3081155445367	1.00655805769176	0.323289352655589	3.11348966312564	0.00184888986389461	0.0251326026670396
Asrgl1	58.7616022039179	1.00728714648067	0.340964544552368	2.95422841633894	0.00313451909121885	0.0362328671228573
Fmnl3	1373.30523316367	1.00737557084173	0.138645180136471	7.26585352516512	3.70690097257771e-13	7.69880793796508e-11
Cdca7	164.264170873439	1.00799190460219	0.209378528460793	4.81420856289445	1.47784402522711e-06	8.62802117769688e-05
Trp53i11	1127.20313475525	1.00914222707994	0.132461844244809	7.61836159562222	2.56915758139949e-14	6.78097029140627e-12
Nck2	75.8040150888844	1.00956786343815	0.355346496972272	2.84108010643179	0.00449610169856568	0.0474675936826072
Pilrb1	106.887718541726	1.00985242065329	0.242635516324988	4.16201401982998	3.15452978270863e-05	0.00106857587746352
Rasef	107.531376461051	1.01050797475028	0.265038073122902	3.81268986317181	0.000137462558604061	0.00336199450763483
Cd276	135.673422365095	1.01274255828624	0.245815097551902	4.11993636018391	3.78977059265619e-05	0.00122681415157967
Adgre5	288.594919227557	1.01469169582031	0.263194747316594	3.85528855026788	0.000115593205586608	0.00293477018352051
Lyz1	102.813160454423	1.01549499562936	0.277751343065136	3.65612991974341	0.000256051620831062	0.00547035073239245
Ptpn22	101.134895313824	1.01828770793772	0.356749001747234	2.85435334913482	0.00431245367400226	0.0464009560207011
Gpr132	181.339123100931	1.01983203088194	0.307590805099237	3.31554784465328	0.000914636829701765	0.0148558128147329
Osbpl5	133.118887947845	1.02792015078237	0.254133416409708	4.04480514725063	5.23666601864336e-05	0.00156840004232134
Ass1	94.8058981808842	1.02991381472052	0.349172422059896	2.94958521822737	0.0031820080531506	0.0365483771762148
Trpv4	110.585280944917	1.03696233296064	0.276389489629494	3.75181536154182	0.000175558741417973	0.00402197774868771
Espl1	802.865790518598	1.03862716920766	0.150053324503942	6.92172047931119	4.46191004106518e-12	8.43700571794848e-10
Nlrc5	390.671060110955	1.04265379859284	0.173476136968436	6.01035863960097	1.85113358614216e-09	2.13200103662136e-07
Plpp2	186.612884464322	1.04821276216688	0.229911602873152	4.55919905332141	5.13490835739522e-06	0.000245487373508831
Runx3	79.8694076281438	1.05045798077881	0.342501736331656	3.06701505233134	0.00216207969375389	0.0277521657955097
Plbd1	177.001097081767	1.05389631976281	0.338992113327134	3.10891102869341	0.0018777825505577	0.0253891431515641
AB124611	111.595935362398	1.06487651381157	0.3516304607857	3.02839666231464	0.00245855145675865	0.0304471049908849
Crtac1	63.4424950824523	1.06886029863315	0.326353917410606	3.27515694346132	0.00105603287990177	0.0165785384826214
Catsperd	83.7065595144973	1.07257638962884	0.281967814132961	3.80389652956302	0.000142437694992459	0.00346942232392362
Fam49a	56.3932133231858	1.07920474127529	0.329705701550774	3.27323651425874	0.00106323468724549	0.016643185734509
Ciita	89.3971381876197	1.08006189692466	0.304163427543988	3.55092624266428	0.000383877979724562	0.00748207711558535
Rcn3	60.8410487873025	1.08741134332291	0.335627877530369	3.23993153168428	0.00119558404286164	0.0181653780526566
Nfe2	189.942167497881	1.08946969901219	0.21767074532127	5.00512688282566	5.58252468412818e-07	3.64561882593917e-05
Trib3	95.4930954747238	1.09396903481352	0.347164136341367	3.15115796908761	0.0016262450854475	0.0230271882556155
Tmem176b	123.505717595918	1.09809817426869	0.377154669504848	2.91153275580638	0.00359660194832785	0.0402876658562029
Lrrc39	48.1153889160563	1.10097053994729	0.355126676645008	3.10021919600212	0.00193377476556194	0.0258974550791799
Abi3	74.6499514041078	1.10110072191905	0.293979681192254	3.74549940816816	0.000180035271632744	0.00409491356609558
Cyth4	4734.60357610743	1.10138826103594	0.150040727066314	7.34059533415317	2.12645841273693e-13	4.5661189205024e-11
Dennd3	281.751156398399	1.10229112540722	0.232636335475872	4.73825863510279	2.15562579600816e-06	0.000118223477097954
C3ar1	115.3949238924	1.10352248194771	0.329217749582809	3.35195317793804	0.000802435887564765	0.0134471696555
Pdgfb	99.7233627880962	1.10486388678004	0.262415847422216	4.21035504384901	2.54969675604105e-05	0.000889865239732344
Ccr5	340.060727783212	1.10837110809216	0.250655523092396	4.42188982878942	9.78413449494701e-06	0.000414565886008307
H2-Eb1	7395.25682955257	1.10932849381542	0.300114236557543	3.69635411681886	0.000218717844362869	0.00481249491672228
Rem1	733.425917964578	1.12337718474394	0.155642260158589	7.21768743013169	5.28790858586911e-13	1.0633732361012e-10
Kif1a	118.456966980538	1.12610021028592	0.24373707716462	4.62014324363688	3.83475197558691e-06	0.000186855664533502
Cd63	3799.5023619407	1.13031191698858	0.167194234184899	6.76047186973309	1.37543034258488e-11	2.45427140988842e-09
Tnk2	62.0483897612452	1.13921477302737	0.376624984635571	3.02479872419959	0.00248798639855121	0.0306916257869963
5031425F14Rik	165.761341230701	1.14014085997928	0.20915208115196	5.4512527616252	5.00162213557654e-08	4.03602234621778e-06
Myo1d	84.8236655315106	1.14123305867237	0.327900274138642	3.48042727829447	0.000500614706554609	0.00928592637970767
Rgcc	412.489392075366	1.14166058876564	0.240459332102985	4.74783232067154	2.05608382805276e-06	0.000113254460946089
Pex11a	464.821353792604	1.14391736371402	0.147108761512728	7.77599751334353	7.48551774377919e-15	2.15836764439979e-12
Tspan13	136.358396808379	1.14641565529503	0.282748468685889	4.05454240167292	5.02325386255772e-05	0.00151906663713625
Creb3l1	48.1517386814386	1.15366186031287	0.373673368918716	3.08735370586129	0.00201947146244769	0.0265126258629531
Aqp9	129.392965401052	1.15493567955909	0.311523175424815	3.70738285517325	0.000209412232833053	0.00464631099432916
Zdhhc2	52.2165642851187	1.15614638502585	0.37360927753482	3.09453339235692	0.00197122743651465	0.0260140420762543
Batf2	85.6017636097482	1.16224082320653	0.285907760169626	4.06509016235511	4.80138969467622e-05	0.00147642733111294
Npdc1	54.246713842122	1.16340435719981	0.381988888223664	3.04564973764005	0.00232178136327556	0.0292392128144514
H2-Ob	74.8552723103209	1.16367440766844	0.394397053290215	2.95051496445172	0.00317244676151791	0.0364716225242018
Cystm1	46.9541446165114	1.16461615208446	0.365187754020749	3.18908873384153	0.00142722060803668	0.0208792816203425
Rab34	62.2643559654424	1.16896634721011	0.356718423289072	3.27700020770393	0.00104916292231704	0.0164911229067427
Ccr2	330.216894649385	1.17957818304436	0.243390612153959	4.84644075876768	1.25696098338965e-06	7.583066046935e-05
Dhcr24	801.46236093266	1.17961108544725	0.147238201505432	8.01158309043685	1.13241186321134e-15	3.87743943108771e-13
Bok	98.3510560493485	1.1810875598519	0.317574026337876	3.71909369752836	0.000199938880291873	0.00446741741519883
Ptgir	459.538960657515	1.19172874616499	0.194053938218347	6.1412242240818	8.18878949089699e-10	1.01709582411935e-07
Stk39	125.659294575734	1.1925433491981	0.241302407258584	4.94211128163403	7.72810814024553e-07	4.871015026307e-05
Fam189b	57.4902639045249	1.19492332714213	0.383775236372638	3.11360195732348	0.00184818640997797	0.0251326026670396
Septin3	45.5531683411149	1.1984117834691	0.385065878906637	3.11222533368029	0.00185682710304996	0.0252134432674597
Adamtsl5	106.356748878343	1.20412105072906	0.342505804806382	3.51562231597724	0.000438724614602129	0.0083424530697286
Dlg4	76.3288651449811	1.20504346172676	0.327847696454087	3.67561973062549	0.000237272728764359	0.00515610326023269
Mef2c	94.3793126204281	1.20862533687201	0.354451500562299	3.4098468618546	0.000649993655473006	0.0114054980902874
Tjp3	75.6935323688422	1.21082148883896	0.323837710526465	3.73897618924776	0.000184771225068744	0.00418011901856413
Pkdcc	36.6316209165622	1.21317728739799	0.411498948300274	2.94819049333931	0.00319640033298327	0.0366384742857952
Cmbl	476.990757857043	1.2194873544713	0.161611592227491	7.54579134864717	4.49549297575678e-14	1.13906801019725e-11
Zmat4	35.1091980011931	1.23354181117303	0.433292321356302	2.84690438850098	0.00441466192803141	0.0470389839917829
Arid5a	159.761028890938	1.23441962857014	0.320507664112149	3.85145120317061	0.000117419929200719	0.00296152980449632
Ptprs	1554.24804560365	1.23799150764795	0.166800860189872	7.4219731615216	1.15388199205533e-13	2.81125595333635e-11
Anpep	527.645053780521	1.24073460843597	0.22281335870003	5.56849291117393	2.56952080716918e-08	2.21450742217866e-06
Gpd1	67.1498719947652	1.24515410401949	0.334346192013773	3.72414621060854	0.000195977328509641	0.00439440137148432
Lrrc25	135.760482760189	1.25275399239611	0.286910463886939	4.36635867310079	1.26334964889882e-05	0.000506499262718328
Pakap	100.022885265322	1.25479842839603	0.307739530319953	4.07746910866939	4.55285765406049e-05	0.00140683301510469
9330111N05Rik	73.8468878845876	1.25673988070482	0.304421033128244	4.12829516998383	3.65462788114254e-05	0.00118719181092807
Abcb1b	34.6567905437008	1.26275004971097	0.445734737176021	2.83296307061728	0.00461187136348753	0.0484475939502683
Steap3	237.310849360788	1.26669912488573	0.21732042662959	5.82871635460547	5.58553477465612e-09	5.61612222699352e-07
Tmem176a	107.37931419668	1.27354743258891	0.371484809900063	3.42826247170516	0.000607457848696607	0.010765537037296
Aldh1l1	142.38001124069	1.27710277314429	0.257130206671076	4.96675513032186	6.80824658345012e-07	4.37835918607764e-05
Gm21188	399.042584056303	1.283731385372	0.176812231317845	7.26042183735758	3.85884981526078e-13	7.88512392089335e-11
Unc13d	81.6492467203971	1.28842095264613	0.372452093998544	3.45929308334393	0.000541595228445093	0.00988684430716265
Plppr2	46.1829479427014	1.29394600132856	0.385276010955264	3.35849096371279	0.000783692834817765	0.0132735354603025
Neurl3	506.067766795221	1.29587117467492	0.215292738867485	6.01911230955419	1.75376161340334e-09	2.03838586056944e-07
Rbfox2	117.497210896432	1.29694120262708	0.26905850844022	4.82029432983063	1.43346573105578e-06	8.40767469756742e-05
Abcb1a	79.3730769948412	1.30213844981336	0.394441733130698	3.30121876171226	0.000962657915965972	0.0154770471286458
Spata13	122.138404960673	1.30360883584009	0.375130469103471	3.47508118696836	0.000510698762809922	0.00943154901754941
Phf11b	34.5573211947215	1.30597511674112	0.429055520800462	3.04383711064863	0.00233581575639904	0.029386742619483
Baiap2	126.515072598177	1.30918023586183	0.273941208100194	4.77905549494034	1.76120582292783e-06	9.96103418333601e-05
Fcho1	116.56892520472	1.31293963849659	0.336480262767827	3.90198113760545	9.5408593926758e-05	0.00255545766693044
Phlda3	1161.51263562941	1.31657080304021	0.179731026959402	7.32522828870056	2.38492373416828e-13	5.03576646469632e-11
Plin1	63.5687973967884	1.33041524469814	0.344851593274634	3.85793561823162	0.000114348757420888	0.00291485796331032
Ldhd	154.342366789444	1.33323229437046	0.239396908925491	5.56912911012318	2.56015731880065e-08	2.21450742217866e-06
Mfge8	706.060021726414	1.33625361863806	0.170991120001059	7.8147544657862	5.50702728331953e-15	1.70167143054574e-12
Fyb	46.6060513489813	1.3442470404657	0.472643493737103	2.84410355432378	0.00445365707156572	0.0472186187380619
Coro2b	2043.58313933205	1.3477277230771	0.151937175158667	8.8702960395945	7.29517033365321e-19	3.6969005182821e-16
Ecm1	902.620294586728	1.34921481016815	0.431882015844494	3.12403564091439	0.00178388847346011	0.0245920381613342
Zfp532	140.778390985772	1.35416347912004	0.30809120380353	4.39533314292086	1.10602995375667e-05	0.00045642649785483
Mansc1	38.5001409161404	1.36287373367382	0.457379689788351	2.97974257296926	0.0028849071305208	0.0342860116665742
Ckb	84.3204149113958	1.36409224566319	0.318171749413687	4.28728272757364	1.80872025631511e-05	0.00067594917189546
Fcrls	30.8402993532105	1.36449456446875	0.479782682777684	2.84398460688298	0.00445532002800676	0.0472186187380619
Nxn	94.5842082510471	1.37169973058666	0.263228447935421	5.2110618793117	1.8776280725766e-07	1.35005849592903e-05
Il2ra	85.3912401526727	1.37419855622354	0.400750523491017	3.42906241083011	0.000605670235184195	0.0107619021171789
Cd209b	137.678990407889	1.38067044512663	0.259225920282069	5.32612804932581	1.00328415656953e-07	7.65699215637311e-06
Sestd1	137.548389668792	1.39193851916267	0.254615842581825	5.46681818793483	4.58185582390141e-08	3.76932022292253e-06
Scamp5	142.398977299764	1.39205101617643	0.219407789103858	6.34458339816499	2.23028143594888e-10	3.24775120828004e-08
Aldh1a2	147.65689768292	1.4048016178251	0.24424443857157	5.75162171978569	8.83914056470004e-09	8.61408244724498e-07
9130008F23Rik	27.6597952515894	1.40570587605224	0.463144192589474	3.03513656987218	0.00240426790682957	0.0300095272035703
Kif21b	416.4737028499	1.4059976671859	0.191296816830892	7.34982259756479	1.98470091415188e-13	4.33520273817071e-11
Col14a1	88.351499360239	1.40610203973577	0.311669848075681	4.51151129445905	6.43673552166405e-06	0.000293334540733676
Kcnn4	77.1563419430904	1.40673097939626	0.448014113274838	3.13992559098979	0.00168990751892514	0.0236568379638261
Epas1	1014.18169172904	1.40738246423144	0.137382549939832	10.2442592952876	1.25583077377268e-24	8.83895559607005e-22
Rai14	53.3905576762014	1.41017493146993	0.456982676884471	3.08583892300677	0.0020297874866673	0.0266143335986469
Il21r	45.2110349637007	1.42432383810574	0.461603548049215	3.08559984888565	0.00203142004814047	0.0266143335986469
Nsmaf	41.9210366349941	1.45293141976217	0.404460225513075	3.5922726837208	0.000327806567048152	0.00658158700147866
Atp2a3	280.3073084632	1.46199760468447	0.240755562265151	6.07253926318149	1.2590330132238e-09	1.51911326138403e-07
Fads2	58.0119403478104	1.4694717282117	0.330543464682822	4.44562329986392	8.76373982990326e-06	0.000378934538925066
Gpr35	362.155832240382	1.47755414867453	0.239660247269709	6.16520330554329	7.03926394225701e-10	9.00812473580344e-08
Caskin2	42.8551449450325	1.48815413919409	0.418493622018153	3.55597806250327	0.000376575501799864	0.00736296288295369
Ifi27l2a	29.0686612451377	1.4931709867568	0.486277538030946	3.07061476210274	0.00213618574695944	0.0275313705271914
Inpp4b	69.1113451854419	1.50592737460533	0.404322429396847	3.72457045445592	0.000195648067779426	0.00439440137148432
Marchf4	108.784484404521	1.50842672582777	0.392252824126219	3.84554713962336	0.000120283736319373	0.00301757357510918
Rasgrp1	90.8273435831972	1.51027919882544	0.348627712865551	4.33206868843464	1.47714839299867e-05	0.00057404886475154
H2-M2	45.7595805477659	1.51269110423358	0.480056823737549	3.15106676842194	0.00162675297882831	0.0230271882556155
Chst11	43.2162635331009	1.51517921551318	0.492879503816511	3.07413719536054	0.00211112323382185	0.0272638330777666
Maf	40.0507193573484	1.51937012763972	0.519256159026341	2.92605123931258	0.00343294390241784	0.0388668152812615
Sdc4	35.3839642702381	1.52038507852566	0.46223289428057	3.2892186976265	0.00100465926882495	0.0159499101212321
Pou2f2	47.4000653911727	1.52079852970988	0.392104361877981	3.87855550095395	0.000105078554988884	0.00272237262403715
Lif	70.191653114999	1.52314670617447	0.389557170306999	3.90994396271571	9.23175350230587e-05	0.00249908301539985
Gng12	510.597356015025	1.52901036030645	0.143134268886333	10.6823500214382	1.23114929776632e-26	1.03982869689343e-23
Sorbs1	117.762927262073	1.52940005689889	0.267816387137572	5.71062911140412	1.12559306601034e-08	1.08031352676402e-06
Tnfsf10	74.3472653327594	1.5391686850681	0.289863245249501	5.30998224263741	1.09635916497184e-07	8.3172300964241e-06
Arap2	44.3885489534742	1.53962526262562	0.417878988967647	3.68438065390462	0.000229259413017028	0.00499052835655107
Hdac7	32.2978510678342	1.54653666576338	0.542671719809244	2.84985675374241	0.00437389230801305	0.0468013865288998
Prkcb	216.215989174057	1.56195367268661	0.232938406259978	6.70543641885891	2.00805312400416e-11	3.43784122000117e-09
Eng	119.612839915291	1.56353458260509	0.29281522814619	5.33966280546204	9.31196140450406e-08	7.19349018497939e-06
Kctd17	211.745301986834	1.5733540515654	0.236406640336385	6.65528704831074	2.82747669537944e-11	4.71332924391607e-09
H2-Q6	799.361943237077	1.57736979628233	0.21198647736574	7.44089819258092	1.00002996624396e-13	2.48419208673425e-11
Cd93	1014.3871463736	1.578628957446	0.38219202653733	4.13046020804888	3.62037758738982e-05	0.00118212792924334
Akr1c12	35.5953785769147	1.58483105011993	0.417360689962625	3.79726957577593	0.000146298663254285	0.00352368396343828
Clec1a	286.096564248722	1.5856192492102	0.196378277209639	8.07431082368396	6.78588170093146e-16	2.45629529340288e-13
Il18r1	236.975362085939	1.5901172208181	0.251386945100838	6.32537708026268	2.52614929224134e-10	3.63679379356881e-08
Ccnd1	68.5128515956556	1.5950405002716	0.355316605113301	4.48906827690472	7.15353682772437e-06	0.000317993537089263
Msr1	406.549288796463	1.59736675868039	0.444165445265871	3.59633279829822	0.000322734861250813	0.00652469449230261
Rcsd1	84.3812356109048	1.60174659787966	0.411946770558584	3.88823681202246	0.000100975083195013	0.00266973854212341
Oasl2	97.4131403879542	1.60641851256997	0.354068290819589	4.53703015554279	5.70519513188405e-06	0.000267530856049805
Nfatc2	83.5415287099336	1.61063353754096	0.34382459395845	4.68446285065808	2.8069506911276e-06	0.000145742861909408
Plpp3	242.611404765026	1.6152967116845	0.245480134218735	6.5801524706891	4.69966082673486e-11	7.63333371973128e-09
Dusp2	44.6727720904467	1.62074837585595	0.50552452239586	3.20607271072558	0.00134559982553008	0.0199384844323282
Scly	66.7200644242172	1.62516206304812	0.31974179206953	5.082732702939	3.72043085271824e-07	2.49386976048082e-05
Awat1	50.5812951132801	1.63032899400859	0.469559766100664	3.47203723936408	0.000516524681032369	0.00951141160464984
Clec2i	21.2138839514785	1.63230410278725	0.564689714091411	2.89062127758717	0.00384481149199219	0.0426905493357135
H2-Q7	538.321699873083	1.6356176170588	0.400365565604005	4.08531042021872	4.4017928167242e-05	0.0013715112219226
Cfh	193.62003172867	1.63842643496955	0.287700712144635	5.69489878129278	1.23445133442195e-08	1.16710925043221e-06
Tafa5	41.1623024273996	1.66468382949501	0.40155660537996	4.14557700506473	3.3895906027877e-05	0.00112075392242931
Vps37b	62.1580337869921	1.67251160018207	0.461533659305374	3.62381283891465	0.000290291703907111	0.00605882305897724
Sash1	113.274913807476	1.67655572828673	0.373113628731619	4.4934186242033	7.00888117090304e-06	0.000315712374377806
Adcy4	56.747694048573	1.67829342658331	0.391728951600763	4.28432317735292	1.83296316820757e-05	0.000682994422882993
Lat	81.3762078936384	1.67994980357418	0.432118614134673	3.8877052471769	0.000101196407689216	0.00266973854212341
Kif19a	24.4087158549396	1.7108340096839	0.5506728545027	3.10680651078928	0.0018912013796213	0.0254889683813003
Fkbp11	30.1817999290122	1.71569590145552	0.538514015696247	3.18598188988134	0.0014426362751218	0.0210707806708291
Adgrg5	39.2686430493487	1.72704417674589	0.420896830838681	4.10324823141238	4.07389740940744e-05	0.00130333854241876
Ctse	43.6728763801782	1.72819024027877	0.508875232841398	3.39609815677038	0.000683538424973624	0.0118789414348297
Itgb3	27.0322134136865	1.7333957069448	0.603473325288838	2.87236508111631	0.00407412002975912	0.04445738730148
Wfdc17	362.513434003182	1.73725880920174	0.548988790087551	3.1644704601795	0.00155365432536167	0.022341937171404
Ntng2	68.0438173898512	1.7526490637549	0.436346935183621	4.01664116883817	5.90335068045634e-05	0.00171929999472877
Cxcl9	126.309553675031	1.7546249138066	0.28238735550088	6.21353923830748	5.18042883756851e-10	6.98200563225058e-08
Sult2b1	84.271292446124	1.75522305760388	0.370697251309716	4.73492331384298	2.191379401453e-06	0.000119202204170326
St3gal6	35.7051253946716	1.75961706287122	0.611817376209106	2.87604950642955	0.00402686548616339	0.0440555775856684
Bcl2	93.1639879782915	1.76549972202929	0.368776727359832	4.78744885738576	1.68914763585576e-06	9.63955468407959e-05
Bin1	356.287978785969	1.79577535137772	0.200683709620803	8.94828660866834	3.61042599181665e-19	1.90585362043022e-16
Soat2	54.5592380650601	1.79889742324215	0.523063038303867	3.43915989375855	0.000583522477620885	0.0104427898949235
Smad3	52.4678580125556	1.80663449796449	0.525317485648228	3.43912880747754	0.000583589489747088	0.0104427898949235
Ikbke	173.08648473618	1.80732294829895	0.226715488448376	7.97176655493691	1.56422074588791e-15	5.21502963938261e-13
Apbb2	116.877679811069	1.81039421089885	0.319459661713586	5.66705104859837	1.45276071337754e-08	1.33369749838986e-06
Tanc1	395.462428503296	1.82471969127397	0.176300662317316	10.3500444484419	4.18291566298206e-25	3.11725638437175e-22
Gm36161	241.682736445439	1.83555650002011	0.21857686467497	8.39776205386435	4.55068151564279e-17	1.92175280405595e-14
Cx3cr1	36.2716313531387	1.83718184045926	0.501255271549178	3.6651621334201	0.000247181939266633	0.00532576188532139
Myrf	627.503042375832	1.84122742347492	0.388868001512236	4.73483911331024	2.19228933394e-06	0.000119202204170326
Insl6	30.3263636881386	1.86367058404735	0.515734017254349	3.61362741587052	0.000301942868182016	0.00625051339378752
Gm2682	52.4504787916201	1.86662440400505	0.389228981816851	4.79569736891632	1.62109865375379e-06	9.32154714740491e-05
Slc6a8	171.560515082315	1.86913799224607	0.239835097770437	7.79342977580019	6.52143321764903e-15	1.96714374843799e-12
S100a6	641.105666641984	1.87236081257268	0.558739474743581	3.35104444416059	0.000805073803102906	0.0134735535158662
Itgb7	209.7518193315	1.89669640495344	0.533187718084831	3.55727699761394	0.000374718970536057	0.00734878426891844
C130026I21Rik	89.5253531411382	1.90447904926142	0.298601039052673	6.37800543261163	1.79409151554583e-10	2.67404063652355e-08
Sh3d19	50.1722977978484	1.92989301558126	0.39691100773266	4.86228141317044	1.16040489805639e-06	7.03405246577816e-05
Oas1g	32.5280880693948	1.94216473705413	0.482169625429632	4.0279698981942	5.62605446697541e-05	0.00165374672951535
Rasgrp2	36.7430809701569	1.9424873162403	0.560662560706195	3.46462819595729	0.000530965005002531	0.00971711995541335
Igf2r	242.747323623681	1.95279828335362	0.286134711254432	6.82475144239732	8.80776790716263e-12	1.59408016594062e-09
Satb1	35.4381178130567	1.96317974572048	0.664926423624826	2.95247665902381	0.00315235901352235	0.0363396145062008
Uaca	31.7510531115682	1.96473889275431	0.506216626362685	3.88122157676158	0.000103933092807024	0.00269821383764793
Blnk	44.1868664049013	1.96855053351738	0.525494976678772	3.74608820422793	0.000179613460200681	0.00409491356609558
Pear1	19.1791454590629	1.97351340056957	0.659436186839502	2.99272839427888	0.00276495695306281	0.0332345727119097
Arap3	36.9104271329011	1.97509165406328	0.573184510121098	3.44582175405611	0.000569325753754128	0.010260011343259
Gm9655	82.2595427033505	1.98210901120728	0.289539680280771	6.845724942727	7.60895539041247e-12	1.41761552707552e-09
Ikzf3	50.1492731700264	1.98615822734102	0.473237630552205	4.19695750953583	2.70524663174093e-05	0.000931325260258854
Pstpip1	67.8545274788673	1.99355887183644	0.436889987624554	4.56306834284704	5.04113955924776e-06	0.000241917413167083
Itpr3	147.838680298676	2.02284986224195	0.258262929526333	7.83252116729239	4.7818265735169e-15	1.51452402149714e-12
Btnl6	46.8319534328382	2.03067930717716	0.479454258101442	4.23539737704762	2.28147881235289e-05	0.000811911659373561
Enpp5	203.886914189061	2.03428061790248	0.236149283543618	8.61438403443956	7.03186175024253e-18	3.18166630406509e-15
Tnfsf8	38.5836774517828	2.0388529667514	0.460084559575927	4.43147444163453	9.35909078827794e-06	0.000399712609571027
Pf4	76.7682668107003	2.06370024231216	0.480033961884538	4.29907132864182	1.71515270949623e-05	0.000648634915719634
Ccr6	22.2747521634848	2.06670789771219	0.647244554142249	3.19308657675932	0.00140760736947692	0.0206879092388667
Faah	35.5921182255608	2.06766688502541	0.577590225474338	3.57981626736734	0.000343835877800818	0.00683166615637489
Ntn4	165.241886439476	2.0808492197035	0.253529636808477	8.20751863923282	2.25806416154106e-16	8.41394554781284e-14
Nxpe3	27.9242202827684	2.11222566276121	0.651969052956727	3.23976368691445	0.00119628798575459	0.0181653780526566
Lrig1	18.8969625900762	2.12337507683307	0.680104668255563	3.12212983669033	0.00179547735834001	0.0246980484829638
Mn1	39.1752031816597	2.12859237811364	0.44724267333146	4.75936779971821	1.94200272811593e-06	0.000108384284416303
Armcx4	55.0523159754529	2.16242537542898	0.461178283186841	4.68891414505939	2.74658584569368e-06	0.00014319545711561
Rap1gap2	30.6905032009287	2.16995191400304	0.717767176045251	3.02319747464495	0.00250118969909976	0.0307945309017442
Syngr1	65.4375337477593	2.18381603439077	0.399093868702801	5.47193581672644	4.451460635241e-08	3.68598397306328e-06
B430306N03Rik	21.5417591745609	2.18563463874817	0.620497801517285	3.52238901314992	0.0004276760743435	0.00820117431294557
Lrfn3	13.9613536833667	2.18573371475032	0.769447054623036	2.84065511930661	0.00450209716253619	0.0474913146978942
Zfp831	21.339707577768	2.18700715730574	0.727462648800971	3.00634975680255	0.00264404679770665	0.0321164227038787
Cd96	18.0607613912029	2.19623278423079	0.733219818886275	2.99532654145486	0.00274151178329592	0.0330154113902814
S1pr1	49.4872412481859	2.1971523957514	0.516144242522199	4.25685731766523	2.07320573212369e-05	0.000746177369894179
Ltbp3	67.1734105768518	2.21430024940298	0.371770527699606	5.95609410757851	2.58337607030607e-09	2.87094661707962e-07
Il2rb	105.610147810198	2.21512359508708	0.37703797219278	5.87506765486869	4.22670693125943e-09	4.41748819242508e-07
Igsf9b	16.8590512482205	2.21550172238779	0.677687239897647	3.26920973563322	0.00107848327392012	0.0167647909169252
AI427809	54.7267126825835	2.21632874396342	0.390114549029695	5.68122555151029	1.33732975494967e-08	1.24701642237801e-06
Cdkn2a	95.6754859029824	2.21998012118755	0.441171922018488	5.03200682180884	4.85371989534752e-07	3.20269673719572e-05
Kbtbd11	103.25942053681	2.22151623336766	0.382157143772919	5.81309618194054	6.13278002665406e-09	6.11781024863625e-07
Ets1	197.176385122333	2.22486250049134	0.530099366887154	4.19706688871591	2.70394092598513e-05	0.000931325260258854
Prkcq	35.6482536767714	2.2249346074727	0.557098414230905	3.99379095441208	6.50251984773994e-05	0.00186861425634509
Gm4951	129.535896441774	2.22991126464535	0.268415116849212	8.30769626845586	9.7577903799245e-17	3.86317019760198e-14
Fads6	14.7922595756417	2.23063088087355	0.707411345027748	3.15323029034268	0.0016147436601346	0.0229598063190183
Ripor2	147.104759938033	2.23783939043916	0.652771886564165	3.42821043077992	0.000607574313810611	0.010765537037296
Sh2d2a	41.2785810119654	2.24182831460193	0.515103759277344	4.35218783444148	1.34785706795778e-05	0.000536981169621293
Gpc1	32.6307131968058	2.24838287194892	0.544310740653713	4.13069723601013	3.61664643664914e-05	0.00118212792924334
Ms4a4b	43.4574881091833	2.26016829777735	0.463754710945939	4.87362876199618	1.0956679737658e-06	6.6735661344418e-05
Gimap6	43.3638235234264	2.27402410526346	0.570662163268483	3.98488677125345	6.75123102335831e-05	0.00193073015428728
Ptgs1	234.990153036972	2.29135250121207	0.267723429262568	8.55865512974898	1.14191748439098e-17	4.98860434818941e-15
Trgc2	15.5426395132012	2.29640734222997	0.799940113512917	2.87072407476274	0.00409532828049589	0.0445736374446757
A2ml1	69.6188565775418	2.31079834765306	0.433005105157666	5.33665381799979	9.4677556682144e-08	7.26951494306717e-06
Cldn23	23.4979392319771	2.3151046363184	0.656396495360395	3.52699115958457	0.000420310796929056	0.00808029967571201
Itk	89.2211494292768	2.31571098184873	0.407709723688085	5.67980317197524	1.34849830188482e-08	1.24701642237801e-06
Cd4	55.8122487084123	2.32229760620313	0.469400359445017	4.94737074540982	7.52226209028962e-07	4.76497692109396e-05
Grap	33.5439199404142	2.32991846825701	0.568605918607768	4.09759798836041	4.17459469760149e-05	0.00131460901181632
Cd226	27.0073038376238	2.34243011254209	0.616592979625042	3.79898926836071	0.000145287382529023	0.00350599209382895
Trib2	17.2487740726013	2.35531378456792	0.698473651523328	3.37208680589615	0.000746009315956433	0.012720312279747
Kitl	36.8446487750212	2.35740179035089	0.46309947916206	5.09048680991051	3.57145416434396e-07	2.40674217064222e-05
5830428M24Rik	20.6713894580824	2.36237443825959	0.613201325505869	3.85252663358273	0.000116905256316117	0.00295623291870037
Ifi213	15.5686805489199	2.37533501210893	0.708118431466456	3.3544318387389	0.000795281434533972	0.0133803725021393
Slc28a2	21.7291382678243	2.37828293292007	0.745490807372826	3.19022435877023	0.00142162381884329	0.0208455464825528
Cd3g	26.5273777772997	2.40235350316021	0.585572027923839	4.10257558182521	4.08576321277116e-05	0.00130384216983874
AC168977.1	81.597940367926	2.41164082193282	0.310823574372585	7.75887358866152	8.56870043228428e-15	2.41237479503577e-12
Stk26	16.40835902786	2.41301617175913	0.771450013439617	3.12789698583368	0.00176061877015751	0.0244330462007
Cxcr3	18.9199409935838	2.41747460878449	0.691244518270161	3.49727852429733	0.000470030815786414	0.0088745460584174
Tnik	17.9277625229966	2.43293111545	0.815458040638431	2.98351477844921	0.0028495827404288	0.0339480275406546
Mmp12	662.287602065108	2.43535626180785	0.729535581390793	3.33822821522299	0.000843144687705051	0.0139997379404132
Ablim1	111.019580804771	2.4533583580116	0.384384852922661	6.38255732336369	1.74154801947468e-10	2.62662760222914e-08
Serpina3g	30.247753747079	2.45752582844319	0.567411015617727	4.33112111115387	1.4835205039638e-05	0.000574465341750405
Egr3	31.7522434601111	2.472953313582	0.619002924362067	3.99505917703148	6.46780957388267e-05	0.00186653028454486
Lncppara	19.3945995696852	2.48518087862772	0.744599755169383	3.33760636016109	0.000845033729940974	0.0140127386447935
Mlph	1084.07019745017	2.49212126740994	0.201905681653173	12.3429972203101	5.31401867698216e-35	6.7323302618687e-32
5830411N06Rik	16.4852119744073	2.50163741069723	0.705923568570297	3.54377941476552	0.000394435106344003	0.00766426129182848
Sema4f	11.1448754459466	2.55131792326801	0.853484531568538	2.98929603162132	0.00279621071164015	0.0334515519412361
Lax1	26.0562355753126	2.55775947278746	0.698346205597395	3.66259521751026	0.00024967290132882	0.00537029878936303
Sod3	27.8763970954454	2.58018743971921	0.582169800741867	4.43201869356885	9.33549218349572e-06	0.000399712609571027
Thrb	50.9351755248403	2.59215408095491	0.430243726774516	6.02485038047612	1.69266134370277e-09	1.98558579290466e-07
Hoxb4	11.3486604515249	2.60663242383181	0.808629649063903	3.22351824082797	0.00126626233507556	0.0190525861319148
B4galnt4	16.5230032104763	2.62025759816663	0.840300159008832	3.11824003610487	0.00181934563659913	0.0248912417603395
Gimap3	247.303621364677	2.63054448411388	0.674672929943351	3.89899218920012	9.65938901647936e-05	0.00257089914810456
Trbc2	39.0105917360697	2.63059352988961	0.624595997518142	4.2116720893864	2.53487333116626e-05	0.000887357538654704
Fam20c	304.32693601992	2.63856570429742	0.579393349750179	4.55401447986089	5.26317308347796e-06	0.00025067345787437
Lck	72.2754175231713	2.63910146537151	0.469454296911367	5.6216366166732	1.89156823573547e-08	1.71173414132376e-06
Lysmd2	10.7515326273472	2.64905542638349	0.926971572671181	2.85775260480741	0.00426652890706065	0.0460414435464663
Sema3g	15.5970263891582	2.70835423629787	0.833592418719996	3.24901495680181	0.00115805388956136	0.0176976896584474
Ms4a6b	59.8002673550997	2.70924162819993	0.455458629630337	5.94838137197846	2.7080704398488e-09	2.98335168716909e-07
Tnfrsf25	21.915835256641	2.71006224344395	0.686989437045959	3.9448383007127	7.98538451087725e-05	0.00222834441339876
B3galnt1	12.4685977946751	2.71531751870294	0.92455391127916	2.93689473980612	0.00331516607259355	0.037769639364827
Tnfsf14	34.8759563394827	2.72432584964803	0.606368508023591	4.49285510972157	7.02745990800704e-06	0.000315712374377806
Gm50237	81.0801114598937	2.73934078937172	0.361554156303129	7.57657114879091	3.54807163333395e-14	9.1735754127975e-12
Cd163	90.500658406336	2.74905088039022	0.315996745543929	8.69961769909446	3.33004109839865e-18	1.56252928428194e-15
Ralgps2	12.1319609570784	2.76056734433937	0.976209511114667	2.82784311452494	0.00468627662170785	0.0490664781160469
Trac	50.501110621866	2.76386995122875	0.586286382943642	4.71419775665237	2.42664903580098e-06	0.000129718213647944
Btnl4	30.9878519954977	2.78534161335349	0.600670039694921	4.63705766774744	3.5340383731901e-06	0.000174893484960724
Hnmt	139.154179129087	2.81547822479344	0.289681751142509	9.71921156127079	2.49707464657206e-22	1.50644946178197e-19
Septin1	52.1325807832575	2.82880398419075	0.562023032670117	5.03325276679744	4.82226612632822e-07	3.19860154735352e-05
Acsbg1	25.8494090073518	2.84813671237906	0.7227702669894	3.94058367154833	8.12835921609082e-05	0.00225335192360294
Cd6	43.1143865687392	2.84823488315633	0.562872583690006	5.06017696666667	4.1886753499961e-07	2.79296463205793e-05
Gimap8	73.1464494468248	2.85703396678024	0.462721375199255	6.1744153607556	6.64087450629012e-10	8.67352980620511e-08
Spib	18.9097542821918	2.87408768514318	0.752928064152737	3.81721418284145	0.00013496699840175	0.00331375368750342
Il9r	23.6808263447152	2.87475040666218	0.648750339488643	4.43121218083387	9.37048267760637e-06	0.000399712609571027
Cd3d	21.1519438459464	2.91005163368525	0.765102046020868	3.80348170393715	0.000142676535698493	0.00346942232392362
Cysltr2	28.6121002493778	2.91528402104702	0.555728318503138	5.24587990926821	1.55538195018557e-07	1.15912552511182e-05
Slco4a1	15.5203549546894	2.94714173649215	0.788987109976809	3.73534839698304	0.000187455482978001	0.00422453547423589
Vmn2r97	18.7012056296586	2.96072901769071	0.761700828655869	3.88699723868668	0.000101491908169918	0.00266973854212341
Bahcc1	26.5551302199384	2.97058987831132	0.665479009997551	4.46383707627721	8.05047884037033e-06	0.00035048631075138
Gimap9	17.4866658949521	2.97385550234952	0.835259123344952	3.56039870649979	0.000370292131444372	0.00729584916527022
Gprin3	51.1208067226847	2.9828758906176	0.427538716911941	6.97685559839479	3.01859680404788e-12	5.88347737084348e-10
Srgap1	35.5759605947873	2.98389196315994	0.507982704489021	5.87400306504811	4.25395500415076e-09	4.41748819242508e-07
Arnt2	23.5200921903217	2.98677679417211	0.634408650892147	4.70796983926986	2.50196108743935e-06	0.000133182121919198
Thy1	165.609446541472	3.04215055807828	0.652964255053626	4.6589848288532	3.17772618865072e-06	0.000161388450587939
Mustn1	33.8127946484088	3.06799280782675	0.558885714421759	5.48948153201767	4.03115261425438e-08	3.35991266249926e-06
Hlf	11.8526429716359	3.08719320209559	0.864479982831166	3.57115637540277	0.00035540861138609	0.00702444882628763
Cd3e	24.1353228031823	3.10577131739297	0.740622082722249	4.19346302229784	2.74727877422019e-05	0.000943232379148931
Lcn2	55.7226538562463	3.12251298117189	0.956477580020288	3.26459610386859	0.00109620268145418	0.0169570107098205
Ltb	90.1873570663111	3.13824739477597	0.776756464861856	4.04019475439332	5.34068338251475e-05	0.0015882891496028
Ly6c2	8.58691534461744	3.16730366987802	1.11993917514199	2.82810329362437	0.00468246954097561	0.0490664781160469
Dact2	10.6694316594845	3.17128888739549	0.878866636197165	3.60838465903949	0.000308109438912773	0.00630398352003375
Bcl11b	45.6161798230292	3.17245745668214	0.558492052903428	5.68039856644247	1.34381227167015e-08	1.24701642237801e-06
Lta	23.6522277319233	3.17859125603108	0.721883464645138	4.40319166694531	1.06669847082403e-05	0.000445578159582742
Palm	91.1395468638177	3.19551228020965	0.383041136663529	8.34247806395964	7.27496665428139e-17	2.97311459816422e-14
Gpr174	9.13888424655556	3.2083551027074	1.08362951407473	2.96074909462658	0.0030689184032231	0.0358456473043287
Lrrc32	9.32130696206881	3.22117792785325	0.99377295580593	3.24136203247847	0.00118960001712194	0.0181142339145648
Skap1	27.9040627080828	3.23086019844073	0.721335190004913	4.4789998369811	7.4993590959213e-06	0.000329893681896621
Ocstamp	9.34686710687919	3.23360663480173	1.05980938716642	3.05112096001275	0.00227988706610685	0.0288396838746044
Zap70	41.151750884824	3.28786463124329	0.595367941390706	5.52240791394182	3.34385060645451e-08	2.84317069350149e-06
Cd8a	21.6577539983341	3.34837656434449	0.726166698916819	4.61103017990094	4.0067835571777e-06	0.000194490194965074
Nkg7	12.1231733804899	3.38897066470174	0.98007857414235	3.45785608839308	0.000544492153590762	0.00992542603430412
Trbc1	25.2165735786684	3.43067439213653	0.733250466425392	4.67872104993144	2.88669849636817e-06	0.000148664972562961
Col6a3	60.6463200953126	3.47381427357306	0.446745797048921	7.77581858972173	7.49610674509359e-15	2.15836764439979e-12
Plin4	69.5630306364586	3.4813965645421	0.471391706219174	7.38535811854826	1.52043592681409e-13	3.56711162163107e-11
Cited4	173.306848748273	3.55499449820612	0.301540056940253	11.7894601940415	4.42367238612858e-32	4.31103888152793e-29
Ighg2c	16.7769271177417	3.60791121491418	0.779385921635883	4.62917165265367	3.67131354407226e-06	0.000180278570890897
Podnl1	16.1956901029544	3.61399800498426	0.956946933704503	3.7765918649155	0.000158988936209487	0.00372316235275045
Egln3	12.4665219841566	3.63358099201046	1.16302094269472	3.1242610159637	0.00178252256031302	0.0245920381613342
Trat1	19.5934802657956	3.64628855004266	0.783583908921208	4.65334791657814	3.26588504612807e-06	0.000163841736984823
Palmd	32.613007493901	3.68894475685354	0.558395121484968	6.60633414390037	3.93953164998237e-11	6.48180863293853e-09
Ehd3	17.1189241471146	3.6988777216528	0.938343934792916	3.94192106380387	8.08315810254405e-05	0.00224573530704234
Lrg1	914.343046452042	3.7930101200324	0.513164444902907	7.39141255343608	1.45277094379647e-13	3.47267077112404e-11
A630023P12Rik	8.66362747398868	3.82714631959674	1.31107881712144	2.91908180470759	0.00351064083309956	0.0396402038453995
Gata3	16.8278361985786	3.84644830071975	0.877277332293137	4.38452945166772	1.16236756887308e-05	0.000473598844713362
Crmp1	11.0025391168997	3.87201510472949	1.03108257092106	3.75529100571514	0.000173140188003355	0.00400276102520896
Olfr60	11.6407238714946	3.90258076762458	1.00405854366291	3.88680599578142	0.000101571866548543	0.00266973854212341
Col4a2	466.86895303511	3.91025761865731	0.173561723615903	22.5294928927464	2.1338509065164e-112	2.70337571346563e-108
Ar	11.7802928053841	3.92064308799775	1.0092320389986	3.88477865990854	0.000102423156820513	0.00267952705273612
Npas2	20.3751074432745	3.94282019152758	0.728612255739449	5.41141074758085	6.25301584729827e-08	4.92046321549204e-06
Gm47015	9.96843192581437	4.04755658833895	1.27762326591682	3.16803606846846	0.00153472478833743	0.0221199412325903
Cd8b1	9.53469196144954	4.06803139707283	1.13089410444493	3.59718154076816	0.000321683975118044	0.0065206628492328
Ighg2b	12.6886292211779	4.09875592384019	1.00896365839175	4.06234247363623	4.85827311570859e-05	0.00148546789532486
Esr1	59.0928579897496	4.10304926393705	0.496391536302469	8.26575185890541	1.38817034085279e-16	5.32931213583757e-14
Col4a1	248.991562236114	4.11777606494121	0.248882819508037	16.5450394409737	1.73850856048853e-61	5.5062912382073e-58
AC133103.1	26.900815866779	4.12860779113515	0.662026487217644	6.23631813960617	4.47989567637053e-10	6.1027740133267e-08
Pknox2	6.91715858092952	4.21084396403509	1.31499201825936	3.20218214678516	0.00136390726672089	0.0201390922635046
Ubash3a	15.8478567352586	4.41479079762704	1.06617545080802	4.14077326042464	3.46136984385099e-05	0.00113901544290255
Gfi1	8.17948146556031	4.43734284023591	1.35651140093153	3.27114304913968	0.00107113714137092	0.0166915577417321
Ccr4	25.9962381072088	4.55371340371402	0.874312648781797	5.2083352677773	1.90542408088606e-07	1.35005849592903e-05
Zbtb7c	35.2469829206007	4.65275081152299	1.56320001870349	2.97642704443029	0.00291628459728094	0.0345940164447118
Vcam1	188.322298531528	4.73768965144781	0.309803373980764	15.2925695758949	8.57008935272544e-53	1.80957436682798e-49
Gp2	8.16677045438255	5.37101439837428	1.50259978213021	3.57448101766652	0.000350923269577745	0.0069466357848132
Pla2g2d	320.679262562574	5.3805057641235	0.292201342094734	18.4136928514828	1.02022784923169e-75	6.46263331095816e-72
Entpd3	8.4899663839329	5.42256117305925	1.59014081913069	3.41011381370845	0.00064935775038129	0.0114054980902874
C4b	937.889242101599	6.04142598072024	0.503817442991079	11.9912997550329	3.94663326036676e-33	4.16665806463221e-30
Cd177	9.80266169466542	6.62610628301648	1.53626155377094	4.3131368267024	1.60954436340404e-05	0.000612351878077052
Sox7	11.3088044845477	6.83093726348383	1.48177192682964	4.60997886368323	4.02709911698238e-06	0.00019473022409561
Hoxb7	16.346138736481	7.36117266819266	1.30255949922824	5.65131394961544	1.59225967621009e-08	1.45124732646803e-06
