# Supplementary material for: Reprogramming alternative macrophage polarization by GATM-mediated endogenous creatine synthesis: A potential target for HDM-induced asthma treatment
Source: Front Immunol. 2022 Sep 13;13:937331. doi: 10.3389/fimmu.2022.937331 (PMC9513582; doi:10.3389/fimmu.2022.937331)
Supplement: Supplementary file 8 [file Table_3.xls]

ONTOLOGY	ID	Description	GeneRatio	BgRatio	pvalue	p.adjust	qvalue	geneID	Count
GO:0042110	BP	GO:0042110	T cell activation	42/386	491/23210	3.25446089236642e-18	1.30406247957123e-14	9.76338267709927e-15	Tnfsf13b/Hsph1/Erbb2/Nck2/Cd276/Ptpn22/Runx3/Ccr2/Il2ra/Rasgrp1/Sdc4/Il18r1/Clec2i/Lat/Bcl2/Smad3/Satb1/Btnl6/Tnfsf8/Ccr6/Cdkn2a/Prkcq/Ripor2/Itk/Cd4/Cd3g/Egr3/5830411N06Rik/Lax1/Lck/Tnfsf14/Cd6/Cd3d/Thy1/Cd3e/Bcl11b/Lrrc32/Zap70/Cd8a/Gata3/Vcam1/Pla2g2d	42
GO:0007159	BP	GO:0007159	leukocyte cell-cell adhesion	33/386	319/23210	5.93103023788401e-17	1.18828190816006e-13	8.89654535682602e-14	Tnfsf13b/Hsph1/Erbb2/Nck2/Cd276/Ptpn22/Ass1/Runx3/Ccr2/Il2ra/Rasgrp1/Sdc4/Cx3cr1/Itgb7/Cdkn2a/Ets1/Prkcq/Ripor2/Cd4/Egr3/Lax1/Lck/Tnfsf14/Cd6/Thy1/Cd3e/Lrrc32/Skap1/Zap70/Gata3/Vcam1/Pla2g2d/Cd177	33
GO:0022407	BP	GO:0022407	regulation of cell-cell adhesion	35/386	394/23210	7.58431528910099e-16	1.01301171211426e-12	7.58431528910099e-13	Tnfsf13b/Hsph1/Erbb2/Nck2/Cd276/Ptpn22/Ass1/Trpv4/Runx3/Ccr5/Rgcc/Ccr2/Il2ra/Rasgrp1/Sdc4/Plpp3/Lrfn3/Cdkn2a/Ets1/Prkcq/Ripor2/Cd4/Egr3/Lax1/Lck/Tnfsf14/Cd6/Thy1/Cd3e/Lrrc32/Skap1/Zap70/Gata3/Vcam1/Pla2g2d	35
GO:1903037	BP	GO:1903037	regulation of leukocyte cell-cell adhesion	30/386	287/23210	1.22242392458547e-15	1.22456316645349e-12	9.16817943439099e-13	Tnfsf13b/Hsph1/Erbb2/Nck2/Cd276/Ptpn22/Ass1/Runx3/Ccr2/Il2ra/Rasgrp1/Sdc4/Cdkn2a/Ets1/Prkcq/Ripor2/Cd4/Egr3/Lax1/Lck/Tnfsf14/Cd6/Thy1/Cd3e/Lrrc32/Skap1/Zap70/Gata3/Vcam1/Pla2g2d	30
GO:0050863	BP	GO:0050863	regulation of T cell activation	29/386	304/23210	4.03851370194914e-14	3.23646488074204e-11	2.42310822116948e-11	Tnfsf13b/Hsph1/Erbb2/Nck2/Cd276/Ptpn22/Runx3/Ccr2/Il2ra/Rasgrp1/Sdc4/Clec2i/Lat/Cdkn2a/Prkcq/Ripor2/Cd4/Egr3/Lax1/Lck/Tnfsf14/Cd6/Thy1/Cd3e/Lrrc32/Zap70/Gata3/Vcam1/Pla2g2d	29
GO:0070663	BP	GO:0070663	regulation of leukocyte proliferation	25/386	238/23210	2.76754057526258e-13	1.84825584751286e-10	1.38377028763129e-10	Tnfsf13b/Erbb2/Nck2/Cd276/Ptpn22/Ccr2/Mef2c/Il2ra/Sdc4/Nfatc2/Clec2i/Bcl2/Ikzf3/Cdkn2a/Prkcq/Ripor2/Cd4/Kitl/Cd6/Cd3e/Lrrc32/Ocstamp/Zap70/Vcam1/Pla2g2d	25
GO:0030217	BP	GO:0030217	T cell differentiation	26/386	269/23210	6.42781347245277e-13	3.67946408344546e-10	2.75477720247976e-10	Erbb2/Ptpn22/Runx3/Ccr2/Il2ra/Rasgrp1/Il18r1/Bcl2/Satb1/Btnl6/Tnfsf8/Ccr6/Cdkn2a/Itk/Cd4/Cd3g/Egr3/5830411N06Rik/Lck/Cd3d/Cd3e/Bcl11b/Zap70/Cd8a/Gata3/Pla2g2d	26
GO:0002429	BP	GO:0002429	immune response-activating cell surface receptor signaling pathway	28/386	326/23210	1.49245746381735e-12	7.15798739256086e-10	5.35911209824871e-10	Fpr3/Cd276/Ptpn22/C3ar1/Mef2c/Fyb/Kcnn4/Prkcb/Nfatc2/Clec2i/Bcl2/Btnl6/Itk/Cd226/Lax1/Trbc2/Lck/Btnl4/Thy1/Cd3e/Skap1/Zap70/Trbc1/Ighg2c/Trat1/Gata3/Ighg2b/Ubash3a	28
GO:0002757	BP	GO:0002757	immune response-activating signal transduction	28/386	327/23210	1.60773362947461e-12	7.15798739256086e-10	5.35911209824871e-10	Fpr3/Cd276/Ptpn22/C3ar1/Mef2c/Fyb/Kcnn4/Prkcb/Nfatc2/Clec2i/Bcl2/Btnl6/Itk/Cd226/Lax1/Trbc2/Lck/Btnl4/Thy1/Cd3e/Skap1/Zap70/Trbc1/Ighg2c/Trat1/Gata3/Ighg2b/Ubash3a	28
GO:0002253	BP	GO:0002253	activation of immune response	31/386	410/23210	2.65002957103983e-12	9.73342158151727e-10	7.28731338770946e-10	Fpr3/Cd276/Ptpn22/C3ar1/Rgcc/Mef2c/Fyb/Kcnn4/Prkcb/Nfatc2/Clec2i/Cfh/Bcl2/Btnl6/Itk/Cd226/Lax1/Trbc2/Lck/Btnl4/Thy1/Cd3e/Skap1/Zap70/Trbc1/Ighg2c/Trat1/Gata3/Ighg2b/Ubash3a/C4b	31
GO:0045785	BP	GO:0045785	positive regulation of cell adhesion	31/386	411/23210	2.82330217037032e-12	9.73342158151727e-10	7.28731338770946e-10	Tnfsf13b/Hsph1/Tgfb2/Erbb2/Nck2/Cd276/Ptpn22/Runx3/Ccr5/Cd63/Ccr2/Unc13d/Il2ra/Rasgrp1/Sdc4/Plpp3/Itgb3/Smad3/Ets1/Prkcq/Cd4/Egr3/Lck/Tnfsf14/Cd6/Thy1/Cd3e/Skap1/Zap70/Gata3/Vcam1	31
GO:0022409	BP	GO:0022409	positive regulation of cell-cell adhesion	24/386	242/23210	2.91492535508379e-12	9.73342158151727e-10	7.28731338770946e-10	Tnfsf13b/Hsph1/Nck2/Cd276/Ptpn22/Runx3/Ccr5/Ccr2/Il2ra/Rasgrp1/Plpp3/Ets1/Prkcq/Cd4/Egr3/Lck/Tnfsf14/Cd6/Thy1/Cd3e/Skap1/Zap70/Gata3/Vcam1	24
GO:0002768	BP	GO:0002768	immune response-regulating cell surface receptor signaling pathway	28/386	338/23210	3.57789737978681e-12	1.10281806160044e-09	8.25668626104649e-10	Fpr3/Cd276/Ptpn22/C3ar1/Mef2c/Fyb/Kcnn4/Prkcb/Nfatc2/Clec2i/Bcl2/Btnl6/Itk/Cd226/Lax1/Trbc2/Lck/Btnl4/Thy1/Cd3e/Skap1/Zap70/Trbc1/Ighg2c/Trat1/Gata3/Ighg2b/Ubash3a	28
GO:1903039	BP	GO:1903039	positive regulation of leukocyte cell-cell adhesion	22/386	203/23210	4.08037725463164e-12	1.11803204758972e-09	8.37059182123573e-10	Tnfsf13b/Hsph1/Nck2/Cd276/Ptpn22/Runx3/Ccr2/Il2ra/Rasgrp1/Ets1/Prkcq/Cd4/Egr3/Lck/Tnfsf14/Cd6/Thy1/Cd3e/Skap1/Zap70/Gata3/Vcam1	22
GO:0002764	BP	GO:0002764	immune response-regulating signaling pathway	28/386	341/23210	4.42490585582108e-12	1.11803204758972e-09	8.37059182123573e-10	Fpr3/Cd276/Ptpn22/C3ar1/Mef2c/Fyb/Kcnn4/Prkcb/Nfatc2/Clec2i/Bcl2/Btnl6/Itk/Cd226/Lax1/Trbc2/Lck/Btnl4/Thy1/Cd3e/Skap1/Zap70/Trbc1/Ighg2c/Trat1/Gata3/Ighg2b/Ubash3a	28
GO:0050670	BP	GO:0050670	regulation of lymphocyte proliferation	23/386	225/23210	4.46431563799239e-12	1.11803204758972e-09	8.37059182123573e-10	Tnfsf13b/Erbb2/Nck2/Cd276/Ptpn22/Ccr2/Mef2c/Il2ra/Sdc4/Nfatc2/Clec2i/Bcl2/Ikzf3/Cdkn2a/Prkcq/Ripor2/Cd4/Cd6/Cd3e/Lrrc32/Zap70/Vcam1/Pla2g2d	23
GO:0050851	BP	GO:0050851	antigen receptor-mediated signaling pathway	26/386	295/23210	5.34863340380938e-12	1.19439989251394e-09	8.9423500812124e-10	Cd276/Ptpn22/Mef2c/Fyb/Kcnn4/Prkcb/Nfatc2/Clec2i/Bcl2/Btnl6/Itk/Cd226/Lax1/Trbc2/Lck/Btnl4/Thy1/Cd3e/Skap1/Zap70/Trbc1/Ighg2c/Trat1/Gata3/Ighg2b/Ubash3a	26
GO:0032944	BP	GO:0032944	regulation of mononuclear cell proliferation	23/386	227/23210	5.36541004872744e-12	1.19439989251394e-09	8.9423500812124e-10	Tnfsf13b/Erbb2/Nck2/Cd276/Ptpn22/Ccr2/Mef2c/Il2ra/Sdc4/Nfatc2/Clec2i/Bcl2/Ikzf3/Cdkn2a/Prkcq/Ripor2/Cd4/Cd6/Cd3e/Lrrc32/Zap70/Vcam1/Pla2g2d	23
GO:0030098	BP	GO:0030098	lymphocyte differentiation	29/386	395/23210	2.81039074781553e-11	5.92696617184044e-09	4.43745907549821e-09	Erbb2/Ptpn22/Runx3/Ccr2/Il2ra/Rasgrp1/Pou2f2/Hdac7/Il18r1/Bcl2/Satb1/Ikzf3/Btnl6/Tnfsf8/Ccr6/Cdkn2a/Itk/Cd4/Cd3g/Egr3/5830411N06Rik/Lck/Cd3d/Cd3e/Bcl11b/Zap70/Cd8a/Gata3/Pla2g2d	29
GO:0050852	BP	GO:0050852	T cell receptor signaling pathway	17/386	126/23210	3.55646372104097e-11	7.12537506510558e-09	5.33469558156146e-09	Cd276/Ptpn22/Fyb/Kcnn4/Clec2i/Btnl6/Itk/Cd226/Lck/Btnl4/Thy1/Cd3e/Skap1/Zap70/Trat1/Gata3/Ubash3a	17
GO:0050870	BP	GO:0050870	positive regulation of T cell activation	20/386	187/23210	4.99830915581174e-11	9.53724989873221e-09	7.14044165115963e-09	Tnfsf13b/Hsph1/Nck2/Cd276/Ptpn22/Runx3/Ccr2/Il2ra/Rasgrp1/Prkcq/Cd4/Egr3/Lck/Tnfsf14/Cd6/Thy1/Cd3e/Zap70/Gata3/Vcam1	20
GO:0050867	BP	GO:0050867	positive regulation of cell activation	31/386	461/23210	5.30358418854524e-11	9.65975538340945e-09	7.23216025710715e-09	Tnfsf13b/Hsph1/Nck2/Cd276/Ptpn22/Runx3/Pdgfb/Ccr2/Mef2c/Il2ra/Rasgrp1/Nfatc2/Clec2i/Bcl2/Prkcq/Cd4/Cd226/Egr3/Trbc2/Lck/Tnfsf14/Cd6/Thy1/Cd3e/Zap70/Trbc1/Ighg2c/Gata3/Ighg2b/Vcam1/Cd177	31
GO:0070661	BP	GO:0070661	leukocyte proliferation	26/386	331/23210	7.02690812796981e-11	1.18589521747353e-08	8.87867644726874e-09	Tnfsf13b/Erbb2/Nck2/Cd276/Ptpn22/Ccr2/Mef2c/Il2ra/Sdc4/Nfatc2/Clec2i/Bcl2/Satb1/Ikzf3/Cdkn2a/Prkcq/Ripor2/Cd4/Kitl/Cd6/Cd3e/Lrrc32/Ocstamp/Zap70/Vcam1/Pla2g2d	26
GO:0042129	BP	GO:0042129	regulation of T cell proliferation	19/386	170/23210	7.10294115781499e-11	1.18589521747353e-08	8.87867644726874e-09	Tnfsf13b/Erbb2/Nck2/Cd276/Ptpn22/Ccr2/Il2ra/Sdc4/Clec2i/Cdkn2a/Prkcq/Ripor2/Cd4/Cd6/Cd3e/Lrrc32/Zap70/Vcam1/Pla2g2d	19
GO:0002696	BP	GO:0002696	positive regulation of leukocyte activation	30/386	446/23210	1.09024180684815e-10	1.74743956801622e-08	1.30829016821778e-08	Tnfsf13b/Hsph1/Nck2/Cd276/Ptpn22/Runx3/Ccr2/Mef2c/Il2ra/Rasgrp1/Nfatc2/Clec2i/Bcl2/Prkcq/Cd4/Cd226/Egr3/Trbc2/Lck/Tnfsf14/Cd6/Thy1/Cd3e/Zap70/Trbc1/Ighg2c/Gata3/Ighg2b/Vcam1/Cd177	30
GO:0051251	BP	GO:0051251	positive regulation of lymphocyte activation	28/386	394/23210	1.32658413569745e-10	2.04447024297679e-08	1.53067400272782e-08	Tnfsf13b/Hsph1/Nck2/Cd276/Ptpn22/Runx3/Ccr2/Mef2c/Il2ra/Rasgrp1/Nfatc2/Clec2i/Bcl2/Prkcq/Cd4/Egr3/Trbc2/Lck/Tnfsf14/Cd6/Thy1/Cd3e/Zap70/Trbc1/Ighg2c/Gata3/Ighg2b/Vcam1	28
GO:0042098	BP	GO:0042098	T cell proliferation	20/386	205/23210	2.63128550895219e-10	3.90502260532275e-08	2.92365056550243e-08	Tnfsf13b/Erbb2/Nck2/Cd276/Ptpn22/Ccr2/Il2ra/Sdc4/Clec2i/Satb1/Cdkn2a/Prkcq/Ripor2/Cd4/Cd6/Cd3e/Lrrc32/Zap70/Vcam1/Pla2g2d	20
GO:0070665	BP	GO:0070665	positive regulation of leukocyte proliferation	17/386	145/23210	3.389671560866e-10	4.85086212299645e-08	3.63179095807071e-08	Tnfsf13b/Nck2/Cd276/Ptpn22/Ccr2/Mef2c/Il2ra/Nfatc2/Bcl2/Prkcq/Cd4/Kitl/Cd6/Cd3e/Ocstamp/Zap70/Vcam1	17
GO:0046651	BP	GO:0046651	lymphocyte proliferation	24/386	308/23210	4.53637793626002e-10	6.26802289330824e-08	4.69280476164829e-08	Tnfsf13b/Erbb2/Nck2/Cd276/Ptpn22/Ccr2/Mef2c/Il2ra/Sdc4/Nfatc2/Clec2i/Bcl2/Satb1/Ikzf3/Cdkn2a/Prkcq/Ripor2/Cd4/Cd6/Cd3e/Lrrc32/Zap70/Vcam1/Pla2g2d	24
GO:0032943	BP	GO:0032943	mononuclear cell proliferation	24/386	310/23210	5.1719638514188e-10	6.90801971754504e-08	5.1719638514188e-08	Tnfsf13b/Erbb2/Nck2/Cd276/Ptpn22/Ccr2/Mef2c/Il2ra/Sdc4/Nfatc2/Clec2i/Bcl2/Satb1/Ikzf3/Cdkn2a/Prkcq/Ripor2/Cd4/Cd6/Cd3e/Lrrc32/Zap70/Vcam1/Pla2g2d	24
GO:0002683	BP	GO:0002683	negative regulation of immune system process	29/386	451/23210	6.43902266648962e-10	8.32295607245933e-08	6.23131225789318e-08	Hmox1/Meis1/Prdm16/Tgfb2/Erbb2/Pilrb1/Cd276/Ptpn22/Nlrc5/Runx3/Tmem176b/H2-Ob/Ccr2/Tmem176a/Il2ra/Inpp4b/Sdc4/Clec2i/Pf4/Cd96/Cdkn2a/Ripor2/Kitl/Mmp12/Lax1/Thy1/Lrrc32/Ubash3a/Pla2g2d	29
GO:1902105	BP	GO:1902105	regulation of leukocyte differentiation	23/386	294/23210	9.75603197234558e-10	1.22163812853715e-07	9.14627997407398e-08	Prdm16/Erbb2/Pilrb1/Runx3/Tmem176b/Ccr2/Tmem176a/Il2ra/Inpp4b/Rasgrp1/Lif/Clec2i/Itgb3/Ikzf3/Pf4/Cdkn2a/Cd4/Kitl/Egr3/Lck/Ocstamp/Zap70/Gata3	23
GO:1903706	BP	GO:1903706	regulation of hemopoiesis	27/386	407/23210	1.30018837186557e-09	1.57874388062586e-07	1.1819894289687e-07	Meis1/Prdm16/Erbb2/Pilrb1/Runx3/Tmem176b/Ccr2/Mef2c/Tmem176a/Rbfox2/Il2ra/Inpp4b/Rasgrp1/Lif/Clec2i/Itgb3/Ikzf3/Pf4/Cdkn2a/Ets1/Cd4/Kitl/Egr3/Lck/Ocstamp/Zap70/Gata3	27
GO:0050900	BP	GO:0050900	leukocyte migration	24/386	340/23210	3.27239349253046e-09	3.85661197781457e-07	2.88740602282099e-07	Vegfd/Ptpn22/Trpv4/C3ar1/Pdgfb/Ccr2/Stk39/Ecm1/Gpr35/Itgb3/Cxcl9/Cx3cr1/Itgb7/Pf4/Ccr6/S1pr1/Ripor2/Kitl/Cxcr3/Tnfsf14/Thy1/Gata3/Vcam1/Cd177	24
GO:1901342	BP	GO:1901342	regulation of vasculature development	24/386	341/23210	3.46719263893539e-09	3.96944025834689e-07	2.97187940480176e-07	Hmox1/Vegfd/Plk2/Tgfb2/C3ar1/Pdgfb/Rgcc/Creb3l1/Ccr2/Ecm1/Lif/Hdac7/Prkcb/Eng/Nfatc2/Sash1/Itgb3/Cx3cr1/Pf4/Ets1/Cxcr3/Cysltr2/Lrg1/Col4a2	24
GO:0072503	BP	GO:0072503	cellular divalent inorganic cation homeostasis	29/386	497/23210	5.8530069090685e-09	6.51472185684375e-07	4.87750575755708e-07	Mt2/Tgfb2/Fpr3/Trpv4/C3ar1/Ccr5/Ccr2/Bok/Ptgir/Dlg4/Atp2a3/Gpr35/Inpp4b/Prkcb/Kctd17/Itgb3/Bcl2/Smad3/Cx3cr1/Itpr3/Ccr6/S1pr1/Cd4/Cxcr3/Lck/Thy1/Gpr174/Esr1/Ccr4	29
GO:0006874	BP	GO:0006874	cellular calcium ion homeostasis	28/386	473/23210	7.91122778674003e-09	8.56764587607224e-07	6.4145090162757e-07	Tgfb2/Fpr3/Trpv4/C3ar1/Ccr5/Ccr2/Bok/Ptgir/Dlg4/Atp2a3/Gpr35/Inpp4b/Prkcb/Kctd17/Itgb3/Bcl2/Smad3/Cx3cr1/Itpr3/Ccr6/S1pr1/Cd4/Cxcr3/Lck/Thy1/Gpr174/Esr1/Ccr4	28
GO:0050671	BP	GO:0050671	positive regulation of lymphocyte proliferation	15/386	136/23210	8.74716726722229e-09	9.21278491322274e-07	6.89751802836742e-07	Tnfsf13b/Nck2/Cd276/Ptpn22/Ccr2/Mef2c/Il2ra/Nfatc2/Bcl2/Prkcq/Cd4/Cd6/Cd3e/Zap70/Vcam1	15
GO:0050678	BP	GO:0050678	regulation of epithelial cell proliferation	24/386	358/23210	8.96677343687764e-09	9.21278491322274e-07	6.89751802836742e-07	Hmox1/Vegfd/Ovol2/Tgfb2/Erbb2/Runx3/Pdgfb/Rgcc/Mef2c/Ecm1/Aldh1a2/Eng/Ccnd1/Itgb3/Smad3/Cdkn2a/Cxcr3/Mmp12/Egr3/Bcl11b/Lrg1/Gata3/Ar/Esr1	24
GO:0032946	BP	GO:0032946	positive regulation of mononuclear cell proliferation	15/386	138/23210	1.06935225453006e-08	1.07122362097549e-06	8.02014190897544e-07	Tnfsf13b/Nck2/Cd276/Ptpn22/Ccr2/Mef2c/Il2ra/Nfatc2/Bcl2/Prkcq/Cd4/Cd6/Cd3e/Zap70/Vcam1	15
GO:0045765	BP	GO:0045765	regulation of angiogenesis	22/386	307/23210	1.13833616324027e-08	1.11251536734238e-06	8.32928899931902e-07	Hmox1/Vegfd/Plk2/Tgfb2/C3ar1/Rgcc/Creb3l1/Ccr2/Ecm1/Lif/Hdac7/Prkcb/Eng/Sash1/Itgb3/Cx3cr1/Pf4/Ets1/Cxcr3/Cysltr2/Lrg1/Col4a2	22
GO:0055074	BP	GO:0055074	calcium ion homeostasis	28/386	489/23210	1.61930271367445e-08	1.54489189849845e-06	1.15664479548175e-06	Tgfb2/Fpr3/Trpv4/C3ar1/Ccr5/Ccr2/Bok/Ptgir/Dlg4/Atp2a3/Gpr35/Inpp4b/Prkcb/Kctd17/Itgb3/Bcl2/Smad3/Cx3cr1/Itpr3/Ccr6/S1pr1/Cd4/Cxcr3/Lck/Thy1/Gpr174/Esr1/Ccr4	28
GO:0032103	BP	GO:0032103	positive regulation of response to external stimulus	25/386	403/23210	2.05084916004005e-08	1.89392840240762e-06	1.41796486329495e-06	Vegfd/Trpv4/Nlrc5/C3ar1/Pdgfb/Ccr5/Rab34/Ccr2/Stk39/Rasgrp1/Sash1/Smad3/Ikbke/Ccr6/S1pr1/Ets1/Ripor2/Cd226/Cxcr3/Mmp12/Tnfsf14/Cd6/Lta/Ighg2b/Ccr4	25
GO:0051480	BP	GO:0051480	regulation of cytosolic calcium ion concentration	24/386	374/23210	2.07968179949926e-08	1.89392840240762e-06	1.41796486329495e-06	Tgfb2/Fpr3/Trpv4/C3ar1/Ccr5/Ccr2/Bok/Ptgir/Dlg4/Gpr35/Itgb3/Bcl2/Smad3/Cx3cr1/Itpr3/Ccr6/S1pr1/Cd4/Cxcr3/Lck/Thy1/Gpr174/Esr1/Ccr4	24
GO:0033077	BP	GO:0033077	T cell differentiation in thymus	12/386	88/23210	2.48798706804354e-08	2.21541426258899e-06	1.65865804536236e-06	Erbb2/Rasgrp1/Bcl2/Ccr6/Cdkn2a/Cd3g/Egr3/Cd3d/Cd3e/Bcl11b/Zap70/Gata3	12
GO:0060326	BP	GO:0060326	cell chemotaxis	21/386	299/23210	3.48293075991043e-08	3.0151026313465e-06	2.25737656452196e-06	Vegfd/Trpv4/C3ar1/Pdgfb/Ccr5/Ccr2/Stk39/Gpr35/Eng/Cxcl9/Cx3cr1/Pf4/Ccr6/S1pr1/Prkcq/Ripor2/Cxcr3/Egr3/Tnfsf14/Ccr4/Vcam1	21
GO:0007204	BP	GO:0007204	positive regulation of cytosolic calcium ion concentration	22/386	327/23210	3.53655661775107e-08	3.0151026313465e-06	2.25737656452196e-06	Tgfb2/Fpr3/Trpv4/C3ar1/Ccr5/Ccr2/Ptgir/Dlg4/Gpr35/Itgb3/Bcl2/Cx3cr1/Itpr3/Ccr6/S1pr1/Cd4/Cxcr3/Lck/Thy1/Gpr174/Esr1/Ccr4	22
GO:0072678	BP	GO:0072678	T cell migration	10/386	58/23210	3.69527544343926e-08	3.08478514622107e-06	2.30954715214954e-06	Ccr2/Stk39/Ecm1/Itgb3/Itgb7/Ccr6/S1pr1/Ripor2/Cxcr3/Tnfsf14	10
GO:0046631	BP	GO:0046631	alpha-beta T cell activation	15/386	157/23210	6.13811850966735e-08	5.01947772821164e-06	3.75803174061266e-06	Hsph1/Ptpn22/Runx3/Ccr2/Il18r1/Bcl2/Satb1/Tnfsf8/Prkcq/Itk/Cd3e/Bcl11b/Zap70/Gata3/Pla2g2d	15
GO:0042102	BP	GO:0042102	positive regulation of T cell proliferation	12/386	98/23210	8.47666522070581e-08	6.79319950787364e-06	5.08599913242349e-06	Tnfsf13b/Nck2/Cd276/Ptpn22/Ccr2/Il2ra/Prkcq/Cd4/Cd6/Cd3e/Zap70/Vcam1	12
GO:0001667	BP	GO:0001667	ameboidal-type cell migration	24/386	407/23210	1.02131596422142e-07	8.02433935026517e-06	6.00774096600837e-06	Pfn2/Hmox1/Plk2/Ovol2/Tgfb2/Syne2/Pdgfb/Cd63/Rgcc/Mef2c/Sdc4/Hdac7/Plpp3/Sash1/Itgb3/Itgb7/Ccr6/Ets1/Kitl/Mmp12/Egr3/Sema4f/Sema3g/Gata3	24
GO:0002062	BP	GO:0002062	chondrocyte differentiation	13/386	120/23210	1.07046333383129e-07	8.2487434205038e-06	6.17575000287283e-06	Runx3/Mef2c/Pkdcc/Arid5a/Ecm1/Col14a1/Chst11/Maf/Smad3/Ltbp3/Thrb/Mustn1/Col6a3	13
GO:0032609	BP	GO:0032609	interferon-gamma production	13/386	122/23210	1.30276304649736e-07	9.84938024021684e-06	7.37413045187185e-06	Cd276/Ptpn22/Runx3/Ccr2/Arid5a/Rasgrp1/Il18r1/Cd96/Itk/Cd226/Cd3e/Lta/Gata3	13
GO:0002821	BP	GO:0002821	positive regulation of adaptive immune response	14/386	147/23210	1.76299265953495e-07	1.30820584939936e-05	9.79440366408307e-06	Tnfsf13b/Ccr2/Arid5a/H2-M2/H2-Q6/Il18r1/H2-Q7/Prkcq/Cd4/Cd226/Lta/Skap1/Gata3/Ighg2b	14
GO:0050673	BP	GO:0050673	epithelial cell proliferation	24/386	425/23210	2.26298125129299e-07	1.64868470435109e-05	1.23435340979618e-05	Hmox1/Vegfd/Ovol2/Tgfb2/Erbb2/Runx3/Pdgfb/Rgcc/Mef2c/Ecm1/Aldh1a2/Eng/Ccnd1/Itgb3/Smad3/Cdkn2a/Cxcr3/Mmp12/Egr3/Bcl11b/Lrg1/Gata3/Ar/Esr1	24
GO:0045058	BP	GO:0045058	T cell selection	9/386	55/23210	2.870021947371e-07	2.05360320412779e-05	1.53751175752018e-05	Bcl2/Btnl6/Cd4/Cd3g/Cd3d/Cd3e/Bcl11b/Zap70/Gata3	9
GO:0007160	BP	GO:0007160	cell-matrix adhesion	16/386	204/23210	3.45330241940743e-07	2.38575565423544e-05	1.78619090659005e-05	Limch1/Cd63/Coro2b/Sdc4/Sorbs1/Itgb3/Bcl2/Smad3/Itgb7/Cd96/Cdkn2a/Mmp12/Thy1/Cd3e/Skap1/Vcam1	16
GO:1904018	BP	GO:1904018	positive regulation of vasculature development	16/386	204/23210	3.45330241940743e-07	2.38575565423544e-05	1.78619090659005e-05	Hmox1/Vegfd/Plk2/C3ar1/Pdgfb/Ecm1/Hdac7/Prkcb/Eng/Sash1/Itgb3/Cx3cr1/Ets1/Cxcr3/Cysltr2/Lrg1	16
GO:0061448	BP	GO:0061448	connective tissue development	19/386	285/23210	3.51788215920216e-07	2.38917861219035e-05	1.78875364027228e-05	Lncpint/Tgfb2/Trpv4/Runx3/C3ar1/Pdgfb/Mef2c/Pkdcc/Arid5a/Ecm1/Col14a1/Chst11/Maf/Itgb3/Smad3/Ltbp3/Thrb/Mustn1/Col6a3	19
GO:0002460	BP	GO:0002460	adaptive immune response based on somatic recombination of immune receptors built from immunoglobulin superfamily domains	24/386	441/23210	4.41720605837342e-07	2.94995744598371e-05	2.20860302918671e-05	Kdm5d/Tnfsf13b/C3ar1/Ccr2/Mef2c/Arid5a/Unc13d/H2-M2/Pou2f2/H2-Q6/Il18r1/H2-Q7/Ccr6/Prkcq/Cd4/Cd226/Trbc2/Lta/Cd8a/Trbc1/Ighg2c/Gata3/Ighg2b/C4b	24
GO:0045766	BP	GO:0045766	positive regulation of angiogenesis	15/386	185/23210	5.25823722099894e-07	3.45405844992504e-05	2.58601830540932e-05	Hmox1/Vegfd/Plk2/C3ar1/Ecm1/Hdac7/Prkcb/Eng/Sash1/Itgb3/Cx3cr1/Ets1/Cxcr3/Cysltr2/Lrg1	15
GO:0072676	BP	GO:0072676	lymphocyte migration	11/386	97/23210	6.46333745447957e-07	4.07105011936779e-05	3.04795367060229e-05	Ccr2/Stk39/Ecm1/Itgb3/Itgb7/Ccr6/S1pr1/Ripor2/Cxcr3/Tnfsf14/Gata3	11
GO:0002824	BP	GO:0002824	positive regulation of adaptive immune response based on somatic recombination of immune receptors built from immunoglobulin superfamily domains	13/386	140/23210	6.50230116395155e-07	4.07105011936779e-05	3.04795367060229e-05	Tnfsf13b/Ccr2/Arid5a/H2-M2/H2-Q6/Il18r1/H2-Q7/Prkcq/Cd4/Cd226/Lta/Gata3/Ighg2b	13
GO:0050921	BP	GO:0050921	positive regulation of chemotaxis	13/386	140/23210	6.50230116395155e-07	4.07105011936779e-05	3.04795367060229e-05	Vegfd/Trpv4/C3ar1/Pdgfb/Ccr2/Stk39/Smad3/Ccr6/S1pr1/Ripor2/Cxcr3/Tnfsf14/Ccr4	13
GO:1902107	BP	GO:1902107	positive regulation of leukocyte differentiation	14/386	168/23210	9.05741676147074e-07	5.58354907126358e-05	4.18034619760188e-05	Runx3/Ccr2/Il2ra/Rasgrp1/Lif/Itgb3/Pf4/Cd4/Kitl/Egr3/Lck/Ocstamp/Zap70/Gata3	14
GO:1901343	BP	GO:1901343	negative regulation of vasculature development	12/386	128/23210	1.5832674222946e-06	9.61235236535524e-05	7.19667010133909e-05	Plk2/Tgfb2/Pdgfb/Rgcc/Creb3l1/Ccr2/Lif/Nfatc2/Cx3cr1/Pf4/Cxcr3/Col4a2	12
GO:0051271	BP	GO:0051271	negative regulation of cellular component movement	19/386	316/23210	1.66495786152496e-06	9.95744201661271e-05	7.45503520085803e-05	Pfn2/Limch1/Pdgfb/Ccr5/Cd63/Rgcc/Mef2c/Eng/Bcl2/Bin1/Cx3cr1/Arap3/Ripor2/Stk26/Sema4f/Sema3g/Srgap1/Thy1/Gata3	19
GO:0001936	BP	GO:0001936	regulation of endothelial cell proliferation	12/386	129/23210	1.71986058687537e-06	0.000101345314288377	7.58762023621486e-05	Hmox1/Vegfd/Pdgfb/Rgcc/Mef2c/Ecm1/Aldh1a2/Eng/Itgb3/Cxcr3/Egr3/Lrg1	12
GO:0002819	BP	GO:0002819	regulation of adaptive immune response	15/386	205/23210	1.92470479276442e-06	0.000111772349342131	8.36828170767138e-05	Tnfsf13b/Ccr2/Mef2c/Arid5a/H2-M2/H2-Q6/Il18r1/H2-Q7/Prkcq/Cd4/Cd226/Lta/Skap1/Gata3/Ighg2b	15
GO:1903038	BP	GO:1903038	negative regulation of leukocyte cell-cell adhesion	12/386	131/23210	2.02465314070433e-06	0.000115896930497175	8.67708488873283e-05	Erbb2/Cd276/Ptpn22/Ass1/Runx3/Il2ra/Sdc4/Cdkn2a/Ripor2/Lax1/Lrrc32/Pla2g2d	12
GO:0032649	BP	GO:0032649	regulation of interferon-gamma production	11/386	109/23210	2.08699506849545e-06	0.000117782947034666	8.81828902181175e-05	Cd276/Ptpn22/Ccr2/Arid5a/Rasgrp1/Il18r1/Cd96/Cd226/Cd3e/Lta/Gata3	11
GO:0001819	BP	GO:0001819	positive regulation of cytokine production	23/386	449/23210	2.15473309649335e-06	0.000119916882189567	8.9780545687223e-05	Vegfd/Cd276/Ptpn22/Trpv4/C3ar1/Ccr5/Rgcc/Ccr2/Arid5a/Cd209b/Scamp5/Rasgrp1/Il18r1/Smad3/Pf4/Prkcq/Cd226/Mmp12/Cd6/Cd3e/Ltb/Lta/Gata3	23
GO:1903708	BP	GO:1903708	positive regulation of hemopoiesis	15/386	208/23210	2.30570947860105e-06	0.000126561340832252	9.47551840520978e-05	Runx3/Ccr2/Il2ra/Rasgrp1/Lif/Itgb3/Pf4/Ets1/Cd4/Kitl/Egr3/Lck/Ocstamp/Zap70/Gata3	15
GO:0019722	BP	GO:0019722	calcium-mediated signaling	15/386	209/23210	2.44696005840619e-06	0.000132499580459914	9.92010834488997e-05	Ppp1r9a/Ccr5/Ccr2/Nfatc2/Lat/Cx3cr1/Ccr6/Cd4/Cxcr3/Cd3e/Zap70/Cd8a/Trat1/Ccr4/Vcam1	15
GO:0046632	BP	GO:0046632	alpha-beta T cell differentiation	11/386	112/23210	2.73022827384494e-06	0.000143259334222464	0.000107256801264635	Runx3/Ccr2/Il18r1/Bcl2/Satb1/Tnfsf8/Itk/Bcl11b/Zap70/Gata3/Pla2g2d	11
GO:0030595	BP	GO:0030595	leukocyte chemotaxis	15/386	211/23210	2.7529245657923e-06	0.000143259334222464	0.000107256801264635	Vegfd/Trpv4/C3ar1/Pdgfb/Ccr2/Stk39/Gpr35/Cxcl9/Cx3cr1/Pf4/Ccr6/S1pr1/Ripor2/Cxcr3/Tnfsf14	15
GO:0051216	BP	GO:0051216	cartilage development	15/386	211/23210	2.7529245657923e-06	0.000143259334222464	0.000107256801264635	Tgfb2/Trpv4/Runx3/Mef2c/Pkdcc/Arid5a/Ecm1/Col14a1/Chst11/Maf/Smad3/Ltbp3/Thrb/Mustn1/Col6a3	15
GO:0022408	BP	GO:0022408	negative regulation of cell-cell adhesion	14/386	186/23210	3.03885408705192e-06	0.000156111388805347	0.000116879003348151	Erbb2/Cd276/Ptpn22/Ass1/Trpv4/Runx3/Rgcc/Il2ra/Sdc4/Cdkn2a/Ripor2/Lax1/Lrrc32/Pla2g2d	14
GO:0050920	BP	GO:0050920	regulation of chemotaxis	15/386	213/23210	3.09268657859728e-06	0.000156865761018219	0.000117443794123947	Vegfd/Trpv4/C3ar1/Pdgfb/Ccr2/Stk39/Smad3/Ccr6/S1pr1/Ripor2/Cxcr3/Sema4f/Sema3g/Tnfsf14/Ccr4	15
GO:0002822	BP	GO:0002822	regulation of adaptive immune response based on somatic recombination of immune receptors built from immunoglobulin superfamily domains	14/386	189/23210	3.66458592004552e-06	0.000181691938428124	0.000136030899746537	Tnfsf13b/Ccr2/Mef2c/Arid5a/H2-M2/H2-Q6/Il18r1/H2-Q7/Prkcq/Cd4/Cd226/Lta/Gata3/Ighg2b	14
GO:0002573	BP	GO:0002573	myeloid leukocyte differentiation	15/386	216/23210	3.67283429315649e-06	0.000181691938428124	0.000136030899746537	Prdm16/Pilrb1/Batf2/Mef2c/Inpp4b/Lif/Clec2i/Itgb3/Pf4/Cd4/Kitl/Fam20c/Spib/Ocstamp/Gata3	15
GO:0030099	BP	GO:0030099	myeloid cell differentiation	21/386	401/23210	4.25507473239102e-06	0.000207927859179156	0.000155673465819184	Heph/Meis1/Prdm16/Pilrb1/Batf2/Mef2c/Rbfox2/Epas1/Inpp4b/Lif/Clec2i/Itgb3/Pf4/Ets1/Cd4/Kitl/Fam20c/Spib/Ocstamp/Gata3/Hoxb7	21
GO:0050854	BP	GO:0050854	regulation of antigen receptor-mediated signaling pathway	8/386	57/23210	4.41518140612753e-06	0.000213152191498229	0.000159584870100995	Ptpn22/Kcnn4/Prkcb/Cd226/Lck/Thy1/Trat1/Ubash3a	8
GO:0050856	BP	GO:0050856	regulation of T cell receptor signaling pathway	7/386	41/23210	4.60244914580624e-06	0.00021954778246721	0.000164373183778794	Ptpn22/Kcnn4/Cd226/Lck/Thy1/Trat1/Ubash3a	7
GO:0050868	BP	GO:0050868	negative regulation of T cell activation	11/386	119/23210	4.94501991678633e-06	0.000233114056547798	0.000174530114710106	Erbb2/Cd276/Ptpn22/Runx3/Il2ra/Sdc4/Cdkn2a/Ripor2/Lax1/Lrrc32/Pla2g2d	11
GO:0001935	BP	GO:0001935	endothelial cell proliferation	12/386	143/23210	5.07060588533755e-06	0.0002362548579366	0.00017688160065131	Hmox1/Vegfd/Pdgfb/Rgcc/Mef2c/Ecm1/Aldh1a2/Eng/Itgb3/Cxcr3/Egr3/Lrg1	12
GO:0032729	BP	GO:0032729	positive regulation of interferon-gamma production	9/386	77/23210	5.277702427476e-06	0.00024307762789536	0.000181989738878483	Cd276/Ptpn22/Ccr2/Arid5a/Rasgrp1/Il18r1/Cd226/Cd3e/Lta	9
GO:0010632	BP	GO:0010632	regulation of epithelial cell migration	15/386	225/23210	6.04086646983493e-06	0.000275065363007143	0.000205938629653463	Pfn2/Hmox1/Plk2/Tgfb2/Pdgfb/Cd63/Rgcc/Mef2c/Hdac7/Plpp3/Sash1/Itgb3/Ccr6/Ets1/Gata3	15
GO:0007162	BP	GO:0007162	negative regulation of cell adhesion	17/386	284/23210	6.21963786324741e-06	0.000280023470989128	0.000209650714491486	Erbb2/Cd276/Ptpn22/Ass1/Trpv4/Runx3/Rgcc/Coro2b/Il2ra/Sdc4/Cdkn2a/Ripor2/Mmp12/Lax1/Dact2/Lrrc32/Pla2g2d	17
GO:0048872	BP	GO:0048872	homeostasis of number of cells	18/386	315/23210	6.33421233671544e-06	0.000282013209257986	0.000211140411223848	Heph/Slc7a11/Hmox1/Tnfsf13b/Tgfb2/Ccr2/Mef2c/Rbfox2/Il2ra/Col14a1/Epas1/Lat/Bcl2/Ets1/Kitl/Gpr174/Gata3/Ccr4	18
GO:0110020	BP	GO:0110020	regulation of actomyosin structure organization	10/386	100/23210	6.59923792144475e-06	0.000288166359810941	0.000215747212236791	Pfn2/Limch1/Ppp1r9a/Rgcc/Mef2c/Coro2b/Sdc4/Smad3/S1pr1/Prkcq	10
GO:0040013	BP	GO:0040013	negative regulation of locomotion	18/386	316/23210	6.61624784192826e-06	0.000288166359810941	0.000215747212236791	Pfn2/Limch1/Pdgfb/Ccr5/Cd63/Rgcc/Mef2c/Eng/Bcl2/Cx3cr1/Arap3/Ripor2/Stk26/Sema4f/Sema3g/Srgap1/Thy1/Gata3	18
GO:0021700	BP	GO:0021700	developmental maturation	18/386	317/23210	6.90952759388884e-06	0.000297704054502286	0.00022288798689964	Rfx3/Tgfb2/Runx3/Catsperd/Pdgfb/Cd63/Dlg4/Aldh1a2/Epas1/Pou2f2/Bcl2/Cx3cr1/Ccr6/Ntn4/S1pr1/Fam20c/Palm/Gata3	18
GO:0030500	BP	GO:0030500	regulation of bone mineralization	9/386	80/23210	7.26142179679765e-06	0.000309537416380513	0.000231747504153116	Cd276/Nfe2/Mef2c/Pkdcc/Ecm1/Smad3/S1pr1/Ltbp3/Fam20c	9
GO:0002685	BP	GO:0002685	regulation of leukocyte migration	14/386	201/23210	7.47098963531264e-06	0.000315118478617871	0.000235925988483557	Vegfd/Ptpn22/Trpv4/C3ar1/Ccr2/Stk39/Ecm1/Itgb3/Ccr6/Ripor2/Kitl/Cxcr3/Tnfsf14/Thy1	14
GO:0050866	BP	GO:0050866	negative regulation of cell activation	14/386	203/23210	8.36773570007756e-06	0.000349265801564696	0.000261491740627424	Hmox1/Erbb2/Cd276/Ptpn22/Runx3/Pdgfb/Ccr2/Il2ra/Sdc4/Cdkn2a/Ripor2/Lax1/Lrrc32/Pla2g2d	14
GO:0030038	BP	GO:0030038	contractile actin filament bundle assembly	10/386	103/23210	8.60551440480823e-06	0.000351860165510883	0.000263434114432905	Pfn2/Limch1/Ppp1r9a/Rgcc/Coro2b/Sdc4/Sorbs1/Smad3/S1pr1/Prkcq	10
GO:0043149	BP	GO:0043149	stress fiber assembly	10/386	103/23210	8.60551440480823e-06	0.000351860165510883	0.000263434114432905	Pfn2/Limch1/Ppp1r9a/Rgcc/Coro2b/Sdc4/Sorbs1/Smad3/S1pr1/Prkcq	10
GO:0006816	BP	GO:0006816	calcium ion transport	21/386	423/23210	9.6313037680984e-06	0.000389824587866367	0.000291857689942376	Tgfb2/Ptpn22/Trpv4/Pdgfb/Ccr5/Rem1/Tspan13/Sestd1/Kcnn4/Atp2a3/Gpr35/Prkcb/Itgb3/Bcl2/Bin1/Itpr3/Cd4/Cxcr3/Lck/Thy1/Ehd3	21
GO:0048568	BP	GO:0048568	embryonic organ development	23/386	493/23210	1.00058149049949e-05	0.000400933003243144	0.000300174447149846	Uty/Id3/Ovol2/Krt8/Tgfb2/Nfe2/Pdgfb/Mef2c/Pkdcc/Aldh1a2/Epas1/Chst11/Lif/Eng/Smad3/Lrig1/Ripor2/Kitl/Hoxb4/Gata3/Gfi1/Vcam1/Hoxb7	23
GO:2000404	BP	GO:2000404	regulation of T cell migration	7/386	46/23210	1.02018778032374e-05	0.000404741825322499	0.000303026073363488	Ccr2/Stk39/Ecm1/Itgb3/Ccr6/Ripor2/Tnfsf14	7
GO:0002449	BP	GO:0002449	lymphocyte mediated immunity	21/386	425/23210	1.03421966614443e-05	0.000406286098258895	0.000304182254748361	Kdm5d/Ccr2/Arid5a/Unc13d/Rasgrp1/H2-M2/Pou2f2/H2-Q6/Il18r1/H2-Q7/Ccr6/Cd96/Cd226/Trbc2/Lta/Cd8a/Trbc1/Ighg2c/Gata3/Ighg2b/C4b	21
GO:0019932	BP	GO:0019932	second-messenger-mediated signaling	21/386	427/23210	1.1100153446548e-05	0.000431828299614736	0.000323305440190718	Mt2/Ppp1r9a/Adgre5/Ccr5/Ccr2/Ptgir/Nfatc2/Adcy4/Lat/Adgrg5/Cx3cr1/Pf4/Ccr6/Cd4/Cxcr3/Cd3e/Zap70/Cd8a/Trat1/Ccr4/Vcam1	21
GO:0002695	BP	GO:0002695	negative regulation of leukocyte activation	13/386	182/23210	1.20485493447312e-05	0.000464216704080171	0.000347554308021092	Hmox1/Erbb2/Cd276/Ptpn22/Runx3/Ccr2/Il2ra/Sdc4/Cdkn2a/Ripor2/Lax1/Lrrc32/Pla2g2d	13
GO:0042035	BP	GO:0042035	regulation of cytokine biosynthetic process	10/386	109/23210	1.42389087279854e-05	0.000543383878790832	0.000406825963656725	Cd276/Ccr2/Cd209b/Clec2i/Cx3cr1/Prkcq/Trib2/Cd3e/Ltb/Gata3	10
GO:0001776	BP	GO:0001776	leukocyte homeostasis	10/386	110/23210	1.54343212119121e-05	0.000583446463171054	0.000436820411657889	Slc7a11/Tnfsf13b/Tgfb2/Ccr2/Mef2c/Il2ra/Lat/Bcl2/Kitl/Gpr174	10
GO:0051492	BP	GO:0051492	regulation of stress fiber assembly	9/386	88/23210	1.59190500346061e-05	0.000595113883488041	0.000445555690158253	Pfn2/Limch1/Ppp1r9a/Rgcc/Coro2b/Sdc4/Smad3/S1pr1/Prkcq	9
GO:0045637	BP	GO:0045637	regulation of myeloid cell differentiation	14/386	215/23210	1.60400048456971e-05	0.000595113883488041	0.000445555690158253	Meis1/Prdm16/Pilrb1/Mef2c/Rbfox2/Inpp4b/Lif/Clec2i/Itgb3/Pf4/Ets1/Cd4/Kitl/Ocstamp	14
GO:0031589	BP	GO:0031589	cell-substrate adhesion	18/386	339/23210	1.71395898441838e-05	0.000630076481703162	0.000471731830573867	Limch1/Cd63/Unc13d/Coro2b/Sdc4/Sorbs1/Itgb3/Bcl2/Smad3/Itgb7/Ntn4/Cd96/Cdkn2a/Mmp12/Thy1/Cd3e/Skap1/Vcam1	18
GO:0016525	BP	GO:0016525	negative regulation of angiogenesis	10/386	112/23210	1.80861262613505e-05	0.000658828253902105	0.000493257988945924	Plk2/Tgfb2/Rgcc/Creb3l1/Ccr2/Lif/Cx3cr1/Pf4/Cxcr3/Col4a2	10
GO:0033032	BP	GO:0033032	regulation of myeloid cell apoptotic process	6/386	34/23210	1.84589688264808e-05	0.000666352144934312	0.000498891049364346	Slc7a11/Ccr5/Mef2c/Bcl2/Cdkn2a/Kitl	6
GO:0001952	BP	GO:0001952	regulation of cell-matrix adhesion	10/386	113/23210	1.95527211671092e-05	0.000699533515326843	0.000523733602690424	Limch1/Sdc4/Itgb3/Bcl2/Smad3/Cdkn2a/Mmp12/Thy1/Cd3e/Skap1	10
GO:0042130	BP	GO:0042130	negative regulation of T cell proliferation	8/386	70/23210	2.09017388983661e-05	0.000741179360758877	0.000554913422080517	Erbb2/Cd276/Il2ra/Sdc4/Cdkn2a/Ripor2/Lrrc32/Pla2g2d	8
GO:0010631	BP	GO:0010631	epithelial cell migration	16/386	281/23210	2.15568196103714e-05	0.000751114575467461	0.000562351815922731	Pfn2/Hmox1/Plk2/Tgfb2/Pdgfb/Cd63/Rgcc/Mef2c/Hdac7/Plpp3/Sash1/Itgb3/Ccr6/Ets1/Egr3/Gata3	16
GO:2000146	BP	GO:2000146	negative regulation of cell motility	16/386	281/23210	2.15568196103714e-05	0.000751114575467461	0.000562351815922731	Pfn2/Limch1/Pdgfb/Ccr5/Cd63/Rgcc/Mef2c/Eng/Bcl2/Cx3cr1/Arap3/Ripor2/Stk26/Srgap1/Thy1/Gata3	16
GO:0060142	BP	GO:0060142	regulation of syncytium formation by plasma membrane fusion	6/386	35/23210	2.19677177801753e-05	0.000758833147803123	0.000568130632245912	Nfe2/Nfatc2/Cxcl9/Ripor2/Tnfsf14/Ocstamp	6
GO:0070588	BP	GO:0070588	calcium ion transmembrane transport	16/386	283/23210	2.3506125832586e-05	0.000798212256026884	0.000597613368625069	Tgfb2/Ptpn22/Trpv4/Ccr5/Rem1/Tspan13/Sestd1/Atp2a3/Gpr35/Itgb3/Bin1/Itpr3/Cxcr3/Lck/Thy1/Ehd3	16
GO:0090132	BP	GO:0090132	epithelium migration	16/386	283/23210	2.3506125832586e-05	0.000798212256026884	0.000597613368625069	Pfn2/Hmox1/Plk2/Tgfb2/Pdgfb/Cd63/Rgcc/Mef2c/Hdac7/Plpp3/Sash1/Itgb3/Ccr6/Ets1/Egr3/Gata3	16
GO:0002703	BP	GO:0002703	regulation of leukocyte mediated immunity	15/386	253/23210	2.43330479681951e-05	0.000819348934525696	0.000613438184072146	Hmox1/Ccr2/Arid5a/Unc13d/Rasgrp1/H2-M2/H2-Q6/Il18r1/H2-Q7/Cd96/Cd226/Lta/Gata3/Ighg2b/Cd177	15
GO:2000181	BP	GO:2000181	negative regulation of blood vessel morphogenesis	10/386	116/23210	2.45813248334963e-05	0.000820811405065162	0.000614533120837406	Plk2/Tgfb2/Rgcc/Creb3l1/Ccr2/Lif/Cx3cr1/Pf4/Cxcr3/Col4a2	10
GO:0090130	BP	GO:0090130	tissue migration	16/386	285/23210	2.56101476326166e-05	0.000848098029453675	0.000634962337998759	Pfn2/Hmox1/Plk2/Tgfb2/Pdgfb/Cd63/Rgcc/Mef2c/Hdac7/Plpp3/Sash1/Itgb3/Ccr6/Ets1/Egr3/Gata3	16
GO:0018108	BP	GO:0018108	peptidyl-tyrosine phosphorylation	17/386	319/23210	2.79670428247274e-05	0.000918556890153138	0.000687714167821167	Hsph1/Gprc5a/Ptpn22/Pdgfb/Tnk2/Dlg4/Pkdcc/Lif/Plpp3/Itgb3/Itk/Cd4/Kitl/Lck/Thy1/Cd3e/Zap70	17
GO:0010634	BP	GO:0010634	positive regulation of epithelial cell migration	11/386	143/23210	2.84036812371908e-05	0.000925313420466859	0.000692772713102215	Hmox1/Plk2/Tgfb2/Pdgfb/Hdac7/Plpp3/Sash1/Itgb3/Ccr6/Ets1/Gata3	11
GO:0002687	BP	GO:0002687	positive regulation of leukocyte migration	11/386	144/23210	3.03021116690796e-05	0.000972915649421215	0.000728412016037845	Vegfd/Trpv4/C3ar1/Ccr2/Stk39/Itgb3/Ccr6/Ripor2/Kitl/Tnfsf14/Thy1	11
GO:0002697	BP	GO:0002697	regulation of immune effector process	20/386	422/23210	3.03758076902799e-05	0.000972915649421215	0.000728412016037845	Hmox1/Tgfb2/Ptpn22/Ccr2/Arid5a/Unc13d/Il2ra/Rasgrp1/H2-M2/H2-Q6/Il18r1/H2-Q7/Cfh/Cd96/Cd226/Mmp12/Lta/Gata3/Ighg2b/Cd177	20
GO:0033028	BP	GO:0033028	myeloid cell apoptotic process	6/386	37/23210	3.05933046735895e-05	0.000972915649421215	0.000728412016037845	Slc7a11/Ccr5/Mef2c/Bcl2/Cdkn2a/Kitl	6
GO:0018212	BP	GO:0018212	peptidyl-tyrosine modification	17/386	322/23210	3.1473182932103e-05	0.000993016094558556	0.000743461014144165	Hsph1/Gprc5a/Ptpn22/Pdgfb/Tnk2/Dlg4/Pkdcc/Lif/Plpp3/Itgb3/Itk/Cd4/Kitl/Lck/Thy1/Cd3e/Zap70	17
GO:0002699	BP	GO:0002699	positive regulation of immune effector process	15/386	261/23210	3.48886798808653e-05	0.0010682302231394	0.00079977306449169	Hmox1/Ptpn22/Ccr2/Arid5a/Unc13d/Rasgrp1/H2-M2/H2-Q6/Il18r1/H2-Q7/Cd226/Lta/Gata3/Ighg2b/Cd177	15
GO:0010595	BP	GO:0010595	positive regulation of endothelial cell migration	9/386	97/23210	3.49234238161371e-05	0.0010682302231394	0.00079977306449169	Hmox1/Plk2/Pdgfb/Hdac7/Plpp3/Sash1/Itgb3/Ets1/Gata3	9
GO:0070167	BP	GO:0070167	regulation of biomineral tissue development	9/386	97/23210	3.49234238161371e-05	0.0010682302231394	0.00079977306449169	Cd276/Nfe2/Mef2c/Pkdcc/Ecm1/Smad3/S1pr1/Ltbp3/Fam20c	9
GO:0110149	BP	GO:0110149	regulation of biomineralization	9/386	97/23210	3.49234238161371e-05	0.0010682302231394	0.00079977306449169	Cd276/Nfe2/Mef2c/Pkdcc/Ecm1/Smad3/S1pr1/Ltbp3/Fam20c	9
GO:0042089	BP	GO:0042089	cytokine biosynthetic process	10/386	121/23210	3.54292852605033e-05	0.00107549353059725	0.000805211028647802	Cd276/Ccr2/Cd209b/Clec2i/Cx3cr1/Prkcq/Trib2/Cd3e/Ltb/Gata3	10
GO:0043368	BP	GO:0043368	positive T cell selection	6/386	38/23210	3.58238896534257e-05	0.00107929568301712	0.000808057661355468	Bcl2/Cd3g/Cd3d/Cd3e/Bcl11b/Zap70	6
GO:0030278	BP	GO:0030278	regulation of ossification	14/386	233/23210	3.90859865317315e-05	0.00116878767188543	0.000875059399964138	Id3/Cd276/Nfe2/Creb3l1/Mef2c/Pkdcc/Ecm1/Hdac7/Bcl2/Smad3/S1pr1/Ltbp3/Thrb/Fam20c	14
GO:0071695	BP	GO:0071695	anatomical structure maturation	15/386	264/23210	3.97816957929599e-05	0.00118077966698067	0.000884037684287998	Rfx3/Tgfb2/Runx3/Catsperd/Pdgfb/Aldh1a2/Epas1/Pou2f2/Bcl2/Cx3cr1/Ccr6/Ntn4/S1pr1/Fam20c/Gata3	15
GO:0070838	BP	GO:0070838	divalent metal ion transport	21/386	469/23210	4.41439944968164e-05	0.00130062489668194	0.000973764584488597	Tgfb2/Ptpn22/Trpv4/Pdgfb/Ccr5/Rem1/Tspan13/Sestd1/Kcnn4/Atp2a3/Gpr35/Prkcb/Itgb3/Bcl2/Bin1/Itpr3/Cd4/Cxcr3/Lck/Thy1/Ehd3	21
GO:0007015	BP	GO:0007015	actin filament organization	19/386	400/23210	4.64296251441037e-05	0.00135014010831643	0.00101083611803077	Pfn2/Limch1/Ppp1r9a/Coro6/Nck2/Trpv4/Rgcc/Pakap/Baiap2/Coro2b/Sdc4/Sorbs1/Clec2i/Bcl2/Bin1/Smad3/Pstpip1/S1pr1/Prkcq	19
GO:0002761	BP	GO:0002761	regulation of myeloid leukocyte differentiation	10/386	125/23210	4.68354068020921e-05	0.00135014010831643	0.00101083611803077	Prdm16/Pilrb1/Inpp4b/Lif/Clec2i/Itgb3/Pf4/Cd4/Kitl/Ocstamp	10
GO:0042107	BP	GO:0042107	cytokine metabolic process	10/386	125/23210	4.68354068020921e-05	0.00135014010831643	0.00101083611803077	Cd276/Ccr2/Cd209b/Clec2i/Cx3cr1/Prkcq/Trib2/Cd3e/Ltb/Gata3	10
GO:0030336	BP	GO:0030336	negative regulation of cell migration	15/386	268/23210	4.72398062841517e-05	0.00135207074128997	0.00101228156323182	Pfn2/Limch1/Pdgfb/Ccr5/Cd63/Rgcc/Mef2c/Eng/Bcl2/Cx3cr1/Arap3/Ripor2/Stk26/Srgap1/Thy1	15
GO:0032663	BP	GO:0032663	regulation of interleukin-2 production	7/386	58/23210	4.82938829214194e-05	0.00136500509972846	0.00102196538537195	Cd276/Ccr2/Hdac7/Clec2i/Prkcq/Cd3e/Gata3	7
GO:0072511	BP	GO:0072511	divalent inorganic cation transport	21/386	472/23210	4.83730282409388e-05	0.00136500509972846	0.00102196538537195	Tgfb2/Ptpn22/Trpv4/Pdgfb/Ccr5/Rem1/Tspan13/Sestd1/Kcnn4/Atp2a3/Gpr35/Prkcb/Itgb3/Bcl2/Bin1/Itpr3/Cd4/Cxcr3/Lck/Thy1/Ehd3	21
GO:0071559	BP	GO:0071559	response to transforming growth factor beta	13/386	208/23210	4.90833420432424e-05	0.00137536329767323	0.00102972046244564	Hpgd/Ovol2/Prdm16/Tgfb2/Runx3/Mef2c/Chst11/Eng/Smad3/Ltbp3/Lrrc32/Lrg1/Col4a2	13
GO:0051250	BP	GO:0051250	negative regulation of lymphocyte activation	11/386	152/23210	4.98488306535609e-05	0.00138711294742235	0.00103851730528252	Erbb2/Cd276/Ptpn22/Runx3/Il2ra/Sdc4/Cdkn2a/Ripor2/Lax1/Lrrc32/Pla2g2d	11
GO:1902106	BP	GO:1902106	negative regulation of leukocyte differentiation	9/386	102/23210	5.20397919678328e-05	0.00143809273389728	0.00107668535105861	Prdm16/Erbb2/Pilrb1/Runx3/Tmem176b/Tmem176a/Inpp4b/Clec2i/Cdkn2a	9
GO:2000401	BP	GO:2000401	regulation of lymphocyte migration	7/386	59/23210	5.40201432374543e-05	0.00148259393118137	0.00111000294323536	Ccr2/Stk39/Ecm1/Itgb3/Ccr6/Ripor2/Tnfsf14	7
GO:0031349	BP	GO:0031349	positive regulation of defense response	15/386	272/23210	5.58994079743235e-05	0.0015215335188884	0.00113915661508989	Trpv4/Nlrc5/Ccr5/Rab34/Ccr2/Mef2c/Rasgrp1/Ikbke/Ets1/Cd226/Mmp12/Cd6/Lta/Npas2/Ighg2b	15
GO:0032231	BP	GO:0032231	regulation of actin filament bundle assembly	9/386	103/23210	5.61983930111014e-05	0.0015215335188884	0.00113915661508989	Pfn2/Limch1/Ppp1r9a/Rgcc/Coro2b/Sdc4/Smad3/S1pr1/Prkcq	9
GO:0002718	BP	GO:0002718	regulation of cytokine production involved in immune response	8/386	82/23210	6.63684376194145e-05	0.00178482100363083	0.00133627726750499	Hmox1/Tgfb2/Ccr2/Arid5a/Il18r1/Cd96/Cd226/Gata3	8
GO:0010594	BP	GO:0010594	regulation of endothelial cell migration	11/386	157/23210	6.69097201431517e-05	0.00178738165742406	0.00133819440286303	Hmox1/Plk2/Pdgfb/Rgcc/Mef2c/Hdac7/Plpp3/Sash1/Itgb3/Ets1/Gata3	11
GO:1903707	BP	GO:1903707	negative regulation of hemopoiesis	11/386	158/23210	7.08640204918908e-05	0.00188047768285435	0.00140789444685876	Meis1/Prdm16/Erbb2/Pilrb1/Runx3/Tmem176b/Tmem176a/Inpp4b/Clec2i/Pf4/Cdkn2a	11
GO:0036037	BP	GO:0036037	CD8-positive, alpha-beta T cell activation	5/386	27/23210	7.40232802467144e-05	0.00193493850353017	0.00144866870740966	Ptpn22/Runx3/Bcl2/Satb1/Tnfsf8	5
GO:0045061	BP	GO:0045061	thymic T cell selection	5/386	27/23210	7.40232802467144e-05	0.00193493850353017	0.00144866870740966	Cd3g/Cd3d/Cd3e/Zap70/Gata3	5
GO:0071887	BP	GO:0071887	leukocyte apoptotic process	10/386	132/23210	7.43649936470292e-05	0.00193493850353017	0.00144866870740966	Slc7a11/Tgfb2/Ccr5/Mef2c/Il2ra/Cdkn2a/Prkcq/Kitl/Cd3g/Gimap8	10
GO:0001655	BP	GO:0001655	urogenital system development	17/386	346/23210	7.67580351296088e-05	0.00198431901138286	0.00148563938960533	Irx1/Id3/Tgfb2/C3ar1/Pdgfb/Mef2c/Aldh1a2/Lif/Itgb3/Bcl2/Smad3/Dact2/Gata3/Ar/Esr1/Col4a1/Hoxb7	17
GO:0032945	BP	GO:0032945	negative regulation of mononuclear cell proliferation	8/386	84/23210	7.88730918176575e-05	0.00201302215868378	0.00150712914301256	Erbb2/Cd276/Il2ra/Sdc4/Cdkn2a/Ripor2/Lrrc32/Pla2g2d	8
GO:0050672	BP	GO:0050672	negative regulation of lymphocyte proliferation	8/386	84/23210	7.88730918176575e-05	0.00201302215868378	0.00150712914301256	Erbb2/Cd276/Il2ra/Sdc4/Cdkn2a/Ripor2/Lrrc32/Pla2g2d	8
GO:2000106	BP	GO:2000106	regulation of leukocyte apoptotic process	9/386	108/23210	8.14406798111159e-05	0.00206539749369077	0.00154634202173005	Slc7a11/Tgfb2/Ccr5/Mef2c/Cdkn2a/Prkcq/Kitl/Cd3g/Gimap8	9
GO:1903169	BP	GO:1903169	regulation of calcium ion transmembrane transport	11/386	161/23210	8.39506636696234e-05	0.00211566232279359	0.00158397478621931	Tgfb2/Ptpn22/Rem1/Tspan13/Sestd1/Gpr35/Itgb3/Bin1/Cxcr3/Thy1/Ehd3	11
GO:0009636	BP	GO:0009636	response to toxic substance	17/386	349/23210	8.52705643274405e-05	0.00213549469537534	0.00159882308113951	Slc7a11/Nqo1/Mt2/Hmox1/Hpgd/Ppp1r9a/Hsph1/Ass1/Pdgfb/Abcb1a/Bcl2/Cdkn2a/Stk26/Sod3/Lck/Arnt2/Lcn2	17
GO:0007044	BP	GO:0007044	cell-substrate junction assembly	8/386	86/23210	9.32717980140958e-05	0.00230703762124989	0.00172725551877955	Limch1/Coro2b/Sdc4/Sorbs1/Itgb3/Bcl2/Smad3/Thy1	8
GO:0150115	BP	GO:0150115	cell-substrate junction organization	8/386	86/23210	9.32717980140958e-05	0.00230703762124989	0.00172725551877955	Limch1/Coro2b/Sdc4/Sorbs1/Itgb3/Bcl2/Smad3/Thy1	8
GO:0090184	BP	GO:0090184	positive regulation of kidney development	6/386	45/23210	9.58274033402786e-05	0.00235570800726685	0.00176369454000513	C3ar1/Pdgfb/Lif/Itgb3/Gata3/Hoxb7	6
GO:0045123	BP	GO:0045123	cellular extravasation	7/386	65/23210	0.000101218245183911	0.0024588067214355	0.00184088349496044	Ccr2/Cx3cr1/Itgb7/Ripor2/Thy1/Vcam1/Cd177	7
GO:0002690	BP	GO:0002690	positive regulation of leukocyte chemotaxis	8/386	87/23210	0.000101248592222824	0.0024588067214355	0.00184088349496044	Vegfd/Trpv4/C3ar1/Ccr2/Stk39/Ccr6/Ripor2/Tnfsf14	8
GO:0051017	BP	GO:0051017	actin filament bundle assembly	11/386	165/23210	0.000104574162871898	0.00252426910016685	0.0018898945097331	Pfn2/Limch1/Ppp1r9a/Rgcc/Baiap2/Coro2b/Sdc4/Sorbs1/Smad3/S1pr1/Prkcq	11
GO:0070664	BP	GO:0070664	negative regulation of leukocyte proliferation	8/386	88/23210	0.000109781546441646	0.00263003604630988	0.00196908114273263	Erbb2/Cd276/Il2ra/Sdc4/Cdkn2a/Ripor2/Lrrc32/Pla2g2d	8
GO:0002706	BP	GO:0002706	regulation of lymphocyte mediated immunity	12/386	195/23210	0.000110268543993027	0.00263003604630988	0.00196908114273263	Ccr2/Arid5a/Rasgrp1/H2-M2/H2-Q6/Il18r1/H2-Q7/Cd96/Cd226/Lta/Gata3/Ighg2b	12
GO:0032623	BP	GO:0032623	interleukin-2 production	7/386	66/23210	0.000111628657496999	0.00264672207449984	0.00198157380172187	Cd276/Ccr2/Hdac7/Clec2i/Prkcq/Cd3e/Gata3	7
GO:0043374	BP	GO:0043374	CD8-positive, alpha-beta T cell differentiation	4/386	16/23210	0.000116997246496605	0.00272562771344126	0.0020406496481966	Runx3/Bcl2/Satb1/Tnfsf8	4
GO:0045059	BP	GO:0045059	positive thymic T cell selection	4/386	16/23210	0.000116997246496605	0.00272562771344126	0.0020406496481966	Cd3g/Cd3d/Cd3e/Zap70	4
GO:1901722	BP	GO:1901722	regulation of cell proliferation involved in kidney development	4/386	16/23210	0.000116997246496605	0.00272562771344126	0.0020406496481966	C3ar1/Pdgfb/Itgb3/Gata3	4
GO:0061572	BP	GO:0061572	actin filament bundle organization	11/386	168/23210	0.000122747192371555	0.002813889076618	0.00210673002991116	Pfn2/Limch1/Ppp1r9a/Rgcc/Baiap2/Coro2b/Sdc4/Sorbs1/Smad3/S1pr1/Prkcq	11
GO:0000768	BP	GO:0000768	syncytium formation by plasma membrane fusion	7/386	67/23210	0.000122892585078151	0.002813889076618	0.00210673002991116	Nfe2/Nfatc2/Cxcl9/Tanc1/Ripor2/Tnfsf14/Ocstamp	7
GO:0140253	BP	GO:0140253	cell-cell fusion	7/386	67/23210	0.000122892585078151	0.002813889076618	0.00210673002991116	Nfe2/Nfatc2/Cxcl9/Tanc1/Ripor2/Tnfsf14/Ocstamp	7
GO:0060143	BP	GO:0060143	positive regulation of syncytium formation by plasma membrane fusion	5/386	30/23210	0.000125421435765916	0.00285547552905697	0.00213786538237358	Nfatc2/Cxcl9/Ripor2/Tnfsf14/Ocstamp	5
GO:0097191	BP	GO:0097191	extrinsic apoptotic signaling pathway	13/386	229/23210	0.000129981670841801	0.00294257940713613	0.00220307916681018	Hmox1/Krt8/Tgfb2/Runx3/Bok/Tnfsf10/Bcl2/Smad3/Cx3cr1/Pf4/Kitl/Lcn2/Ar	13
GO:0043542	BP	GO:0043542	endothelial cell migration	12/386	199/23210	0.000133548262954762	0.00298954128301525	0.00223823904393455	Hmox1/Plk2/Pdgfb/Rgcc/Mef2c/Hdac7/Plpp3/Sash1/Itgb3/Ets1/Egr3/Gata3	12
GO:0050679	BP	GO:0050679	positive regulation of epithelial cell proliferation	12/386	199/23210	0.000133548262954762	0.00298954128301525	0.00223823904393455	Hmox1/Vegfd/Erbb2/Pdgfb/Ecm1/Ccnd1/Itgb3/Mmp12/Egr3/Lrg1/Ar/Esr1	12
GO:0030282	BP	GO:0030282	bone mineralization	9/386	116/23210	0.000141310771997327	0.00314573479662939	0.00235517953328879	Cd276/Nfe2/Mef2c/Pkdcc/Ecm1/Smad3/S1pr1/Ltbp3/Fam20c	9
GO:0050730	BP	GO:0050730	regulation of peptidyl-tyrosine phosphorylation	14/386	263/23210	0.000142591422282369	0.00315670623804117	0.00236339373948677	Hsph1/Gprc5a/Ptpn22/Pdgfb/Tnk2/Dlg4/Lif/Plpp3/Itgb3/Cd4/Kitl/Lck/Thy1/Cd3e	14
GO:0006949	BP	GO:0006949	syncytium formation	7/386	69/23210	0.000148190165609266	0.00322716300867571	0.00241614400449891	Nfe2/Nfatc2/Cxcl9/Tanc1/Ripor2/Tnfsf14/Ocstamp	7
GO:0046635	BP	GO:0046635	positive regulation of alpha-beta T cell activation	7/386	69/23210	0.000148190165609266	0.00322716300867571	0.00241614400449891	Hsph1/Ptpn22/Runx3/Ccr2/Prkcq/Cd3e/Zap70	7
GO:0061035	BP	GO:0061035	regulation of cartilage development	7/386	69/23210	0.000148190165609266	0.00322716300867571	0.00241614400449891	Tgfb2/Pkdcc/Maf/Smad3/Ltbp3/Thrb/Mustn1	7
GO:0002793	BP	GO:0002793	positive regulation of peptide secretion	16/386	331/23210	0.000149538716162068	0.00323892776033192	0.00242495215397948	Myrip/Tgfb2/Cd276/Ptpn22/Trpv4/Ccr5/Rgcc/Rab34/Arid5a/Scamp5/Kcnn4/Rasgrp1/Lif/Prkcq/Mmp12/Gata3	16
GO:0002708	BP	GO:0002708	positive regulation of lymphocyte mediated immunity	10/386	144/23210	0.000153419153387061	0.00330511047108577	0.00247450247398486	Arid5a/Rasgrp1/H2-M2/H2-Q6/Il18r1/H2-Q7/Cd226/Lta/Gata3/Ighg2b	10
GO:0031032	BP	GO:0031032	actomyosin structure organization	12/386	204/23210	0.00016846530390725	0.00359064081253378	0.00268827612617952	Pfn2/Limch1/Ppp1r9a/Krt8/Rgcc/Mef2c/Coro2b/Sdc4/Sorbs1/Smad3/S1pr1/Prkcq	12
GO:0071560	BP	GO:0071560	cellular response to transforming growth factor beta stimulus	12/386	204/23210	0.00016846530390725	0.00359064081253378	0.00268827612617952	Hpgd/Ovol2/Prdm16/Tgfb2/Mef2c/Chst11/Eng/Smad3/Ltbp3/Lrrc32/Lrg1/Col4a2	12
GO:0040036	BP	GO:0040036	regulation of fibroblast growth factor receptor signaling pathway	5/386	32/23210	0.000172462565951593	0.00365638889824357	0.00273750104685069	Pdgfb/Creb3l1/Gpc1/Fam20c/Gata3	5
GO:0032330	BP	GO:0032330	regulation of chondrocyte differentiation	6/386	50/23210	0.000174337898335742	0.00367669451911219	0.00275270365793276	Pkdcc/Maf/Smad3/Ltbp3/Thrb/Mustn1	6
GO:0050714	BP	GO:0050714	positive regulation of protein secretion	15/386	302/23210	0.000178380997239457	0.00372277424967972	0.00278720308186652	Myrip/Tgfb2/Cd276/Ptpn22/Trpv4/Ccr5/Rgcc/Rab34/Arid5a/Scamp5/Kcnn4/Rasgrp1/Prkcq/Mmp12/Gata3	15
GO:0072001	BP	GO:0072001	renal system development	15/386	302/23210	0.000178380997239457	0.00372277424967972	0.00278720308186652	Irx1/Id3/Tgfb2/C3ar1/Pdgfb/Mef2c/Aldh1a2/Lif/Itgb3/Bcl2/Smad3/Dact2/Gata3/Col4a1/Hoxb7	15
GO:0045582	BP	GO:0045582	positive regulation of T cell differentiation	8/386	95/23210	0.000187715303827514	0.00389728094526864	0.00291785446364011	Runx3/Ccr2/Il2ra/Rasgrp1/Egr3/Lck/Zap70/Gata3	8
GO:0001894	BP	GO:0001894	tissue homeostasis	13/386	238/23210	0.000190226010333338	0.00392904960518394	0.00294163933505162	Sftpa1/Rcn3/Ccr2/Stk39/Abcb1a/Col14a1/Epas1/Itgb3/Bcl2/S1pr1/Ltbp3/Ptgs1/Slc28a2	13
GO:0007264	BP	GO:0007264	small GTPase mediated signal transduction	20/386	485/23210	0.000201522530631625	0.00410270633883228	0.00307165435899597	Hmox1/Plk2/Tgfb2/Erbb2/Cyth4/Rab34/Dhcr24/Spata13/Baiap2/Gpr35/Rasgrp1/Lat/Rasgrp2/Arap3/Rap1gap2/Ripor2/Kitl/Ralgps2/Srgap1/Gpr174	20
GO:0030279	BP	GO:0030279	negative regulation of ossification	8/386	96/23210	0.000201857782601903	0.00410270633883228	0.00307165435899597	Id3/Nfe2/Mef2c/Ecm1/Hdac7/Bcl2/Smad3/Ltbp3	8
GO:0051924	BP	GO:0051924	regulation of calcium ion transport	14/386	272/23210	0.00020210634150491	0.00410270633883228	0.00307165435899597	Tgfb2/Ptpn22/Pdgfb/Rem1/Tspan13/Sestd1/Gpr35/Itgb3/Bcl2/Bin1/Cd4/Cxcr3/Thy1/Ehd3	14
GO:0050727	BP	GO:0050727	regulation of inflammatory response	16/386	340/23210	0.000202729187693734	0.00410270633883228	0.00307165435899597	Per1/Cd276/Trpv4/Ccr5/Ccr2/Stk39/Il2ra/Smad3/Cx3cr1/Uaca/Ets1/Cd6/Lta/Gata3/Ighg2b/Esr1	16
GO:0034329	BP	GO:0034329	cell junction assembly	17/386	376/23210	0.000207684800850575	0.00418187435682539	0.00313092664598856	Limch1/Ppp1r9a/Adgre5/Trpv4/Pdgfb/Mef2c/Ptprs/Coro2b/Sdc4/Sorbs1/Hdac7/Itgb3/Ntng2/Bcl2/Smad3/Lrfn3/Thy1	17
GO:0019221	BP	GO:0019221	cytokine-mediated signaling pathway	16/386	341/23210	0.000209547845506386	0.00419829108472044	0.00314321768259579	Krt8/Nlrc5/Pdgfb/Ccr2/Stk39/Ecm1/Gpr35/Il18r1/Cxcl9/Ikbke/Cx3cr1/Pf4/Il2rb/Cd4/Mmp12/Gfi1	16
GO:0045580	BP	GO:0045580	regulation of T cell differentiation	10/386	150/23210	0.00021415675190675	0.00422777839512882	0.00316529453091751	Erbb2/Runx3/Ccr2/Il2ra/Rasgrp1/Cdkn2a/Egr3/Lck/Zap70/Gata3	10
GO:0050715	BP	GO:0050715	positive regulation of cytokine secretion	10/386	150/23210	0.00021415675190675	0.00422777839512882	0.00316529453091751	Cd276/Ptpn22/Trpv4/Ccr5/Rgcc/Arid5a/Scamp5/Rasgrp1/Mmp12/Gata3	10
GO:0002705	BP	GO:0002705	positive regulation of leukocyte mediated immunity	11/386	179/23210	0.000214184929925418	0.00422777839512882	0.00316529453091751	Arid5a/Rasgrp1/H2-M2/H2-Q6/Il18r1/H2-Q7/Cd226/Lta/Gata3/Ighg2b/Cd177	11
GO:0001954	BP	GO:0001954	positive regulation of cell-matrix adhesion	6/386	52/23210	0.000217204657077117	0.00426636794562748	0.00319418613348701	Sdc4/Itgb3/Smad3/Thy1/Cd3e/Skap1	6
GO:0010810	BP	GO:0010810	regulation of cell-substrate adhesion	12/386	211/23210	0.000230267273742964	0.00449743261243461	0.00336718189101668	Limch1/Unc13d/Coro2b/Sdc4/Itgb3/Bcl2/Smad3/Cdkn2a/Mmp12/Thy1/Cd3e/Skap1	12
GO:0032956	BP	GO:0032956	regulation of actin cytoskeleton organization	16/386	344/23210	0.000231213156516479	0.00449743261243461	0.00336718189101668	Pfn2/Limch1/Ppp1r9a/Tgfb2/Nck2/Rgcc/Mef2c/Baiap2/Coro2b/Sdc4/Clec2i/Itgb3/Bin1/Smad3/S1pr1/Prkcq	16
GO:0048871	BP	GO:0048871	multicellular organismal homeostasis	20/386	491/23210	0.000236573523782567	0.00457946912945287	0.00342860179395024	Sftpa1/Elovl6/Prdm16/Per2/Trpv4/Rcn3/Ccr5/Ccr2/Stk39/Abcb1a/Col14a1/Epas1/Il18r1/Itgb3/Bcl2/S1pr1/Ltbp3/Ptgs1/Slc28a2/Lcn2	20
GO:0010818	BP	GO:0010818	T cell chemotaxis	4/386	19/23210	0.000239516949670195	0.00459207855181086	0.00343804233976356	Ccr2/Stk39/Cxcr3/Tnfsf14	4
GO:0045076	BP	GO:0045076	regulation of interleukin-2 biosynthetic process	4/386	19/23210	0.000239516949670195	0.00459207855181086	0.00343804233976356	Cd276/Clec2i/Prkcq/Cd3e	4
GO:0034113	BP	GO:0034113	heterotypic cell-cell adhesion	6/386	53/23210	0.000241538847352699	0.00460879124448697	0.00345055496218141	Itgb3/Itgb7/Lck/Thy1/Skap1/Vcam1	6
GO:0045619	BP	GO:0045619	regulation of lymphocyte differentiation	11/386	182/23210	0.000247354169864192	0.00469738463813183	0.00351688393171836	Erbb2/Runx3/Ccr2/Il2ra/Rasgrp1/Ikzf3/Cdkn2a/Egr3/Lck/Zap70/Gata3	11
GO:0051496	BP	GO:0051496	positive regulation of stress fiber assembly	6/386	54/23210	0.000267966936187488	0.00506482789293992	0.00379198494604936	Pfn2/Limch1/Rgcc/Sdc4/Smad3/Prkcq	6
GO:0048041	BP	GO:0048041	focal adhesion assembly	7/386	76/23210	0.000271877811328786	0.0051146215492697	0.00382926494829276	Limch1/Coro2b/Sdc4/Sorbs1/Bcl2/Smad3/Thy1	7
GO:0033630	BP	GO:0033630	positive regulation of cell adhesion mediated by integrin	4/386	20/23210	0.00029548490621156	0.00553274775322299	0.00414231176932093	Tgfb2/Itgb3/Cd3e/Skap1	4
GO:0002367	BP	GO:0002367	cytokine production involved in immune response	8/386	102/23210	0.000306264535110278	0.00570791624272969	0.00427345862944574	Hmox1/Tgfb2/Ccr2/Arid5a/Il18r1/Cd96/Cd226/Gata3	8
GO:0002260	BP	GO:0002260	lymphocyte homeostasis	7/386	78/23210	0.000319364466164462	0.00592450655518981	0.00443561758561752	Tnfsf13b/Tgfb2/Mef2c/Il2ra/Lat/Bcl2/Gpr174	7
GO:0038034	BP	GO:0038034	signal transduction in absence of ligand	7/386	79/23210	0.000345481972246106	0.0063502122146337	0.00475433906760696	Tgfb2/Bok/Bcl2/Cx3cr1/Pf4/Kitl/Lcn2	7
GO:0097192	BP	GO:0097192	extrinsic apoptotic signaling pathway in absence of ligand	7/386	79/23210	0.000345481972246106	0.0063502122146337	0.00475433906760696	Tgfb2/Bok/Bcl2/Cx3cr1/Pf4/Kitl/Lcn2	7
GO:0061756	BP	GO:0061756	leukocyte adhesion to vascular endothelial cell	5/386	37/23210	0.000348725445717545	0.00636651883241067	0.00476654766589269	Ccr2/Cx3cr1/Itgb7/Ets1/Vcam1	5
GO:0046634	BP	GO:0046634	regulation of alpha-beta T cell activation	8/386	104/23210	0.000349546828832131	0.00636651883241067	0.00476654766589269	Hsph1/Ptpn22/Runx3/Ccr2/Prkcq/Cd3e/Zap70/Gata3	8
GO:0062197	BP	GO:0062197	cellular response to chemical stress	15/386	322/23210	0.000354039532082439	0.00641916925363952	0.00480596649885664	Slc7a11/Nqo1/Hmox1/Hsph1/Trpv4/Stk39/Epas1/Rcsd1/Scly/Bcl2/Uaca/Cdkn2a/Stk26/Sod3/Lcn2	15
GO:0032332	BP	GO:0032332	positive regulation of chondrocyte differentiation	4/386	21/23210	0.000360244927153418	0.00647310055203474	0.00484634431148096	Pkdcc/Smad3/Thrb/Mustn1	4
GO:0042094	BP	GO:0042094	interleukin-2 biosynthetic process	4/386	21/23210	0.000360244927153418	0.00647310055203474	0.00484634431148096	Cd276/Clec2i/Prkcq/Cd3e	4
GO:0110053	BP	GO:0110053	regulation of actin filament organization	13/386	255/23210	0.00037074808529795	0.00663208740084324	0.00496537614238326	Pfn2/Limch1/Ppp1r9a/Nck2/Rgcc/Baiap2/Coro2b/Sdc4/Clec2i/Bin1/Smad3/S1pr1/Prkcq	13
GO:0042060	BP	GO:0042060	wound healing	16/386	361/23210	0.000394501610436215	0.00702350457071886	0.00525842618222026	Slc7a11/Hmox1/Tgfb2/Erbb2/Pdgfb/Ccr2/Sdc4/Eng/Plpp3/Itgb3/Smad3/Pear1/Pf4/Prkcq/Mmp12/Mustn1	16
GO:0010831	BP	GO:0010831	positive regulation of myotube differentiation	5/386	38/23210	0.000396134772393926	0.00702350457071886	0.00525842618222026	Nfatc2/Cxcl9/Bcl2/Ripor2/Tnfsf14	5
GO:0048771	BP	GO:0048771	tissue remodeling	11/386	193/23210	0.000408544150426005	0.00721161414430398	0.00539926189990315	Tgfb2/Ccr2/Mef2c/Abcb1b/Epas1/Inpp4b/Lif/Itgb3/S1pr1/Ltbp3/Cdkn2a	11
GO:0045860	BP	GO:0045860	positive regulation of protein kinase activity	18/386	438/23210	0.000432158790726569	0.0075054161828732	0.00561922848730212	Ppp1r9a/Hsph1/Tgfb2/Erbb2/Pdgfb/Rgcc/Stk39/Dlg4/Rasgrp1/Sdc4/Ccnd1/Sash1/Lat/Itgb3/Cd4/Kitl/Stk26/Tnik	18
GO:0046641	BP	GO:0046641	positive regulation of alpha-beta T cell proliferation	4/386	22/23210	0.000434553669684698	0.0075054161828732	0.00561922848730212	Ptpn22/Ccr2/Cd3e/Zap70	4
GO:0050857	BP	GO:0050857	positive regulation of antigen receptor-mediated signaling pathway	4/386	22/23210	0.000434553669684698	0.0075054161828732	0.00561922848730212	Kcnn4/Prkcb/Cd226/Trat1	4
GO:0072111	BP	GO:0072111	cell proliferation involved in kidney development	4/386	22/23210	0.000434553669684698	0.0075054161828732	0.00561922848730212	C3ar1/Pdgfb/Itgb3/Gata3	4
GO:1901741	BP	GO:1901741	positive regulation of myoblast fusion	4/386	22/23210	0.000434553669684698	0.0075054161828732	0.00561922848730212	Nfatc2/Cxcl9/Ripor2/Tnfsf14	4
GO:1903532	BP	GO:1903532	positive regulation of secretion by cell	19/386	477/23210	0.000443225581660579	0.00760180501232487	0.00569139382005855	Myrip/Tgfb2/Cd276/Ptpn22/Trpv4/Ccr5/Rgcc/Rab34/Arid5a/Unc13d/Scamp5/Kcnn4/Rasgrp1/Sdc4/Lif/Prkcq/Mmp12/Gata3/Cd177	19
GO:0050731	BP	GO:0050731	positive regulation of peptidyl-tyrosine phosphorylation	11/386	195/23210	0.00044571078998572	0.00760180501232487	0.00569139382005855	Hsph1/Pdgfb/Tnk2/Dlg4/Lif/Plpp3/Itgb3/Cd4/Kitl/Lck/Cd3e	11
GO:0045665	BP	GO:0045665	negative regulation of neuron differentiation	13/386	260/23210	0.00044582584923792	0.00760180501232487	0.00569139382005855	Id3/Plk2/Meis1/Trpv4/Ccr5/Ptprs/Rap1gap2/Sema4f/Thrb/Sema3g/Thy1/Crmp1/Gfi1	13
GO:0050931	BP	GO:0050931	pigment cell differentiation	5/386	39/23210	0.000448250442729695	0.00761076069499105	0.00569809884825883	Cd63/Mef2c/Bcl2/Kitl/Mlph	5
GO:0045621	BP	GO:0045621	positive regulation of lymphocyte differentiation	8/386	108/23210	0.000451082421611706	0.00762652853754476	0.00570990407103426	Runx3/Ccr2/Il2ra/Rasgrp1/Egr3/Lck/Zap70/Gata3	8
GO:0051098	BP	GO:0051098	regulation of binding	17/386	403/23210	0.000461707835576198	0.00777337519812531	0.00581984666692686	Id3/Hmox1/Plk2/Tgfb2/Per2/Crtac1/Trib3/Pdgfb/Mef2c/Lif/Bcl2/Smad3/Cdkn2a/Ripor2/Gata3/Crmp1/Zbtb7c	17
GO:0090183	BP	GO:0090183	regulation of kidney development	6/386	60/23210	0.000477769315260263	0.00801013241107896	0.00599710437565183	C3ar1/Pdgfb/Lif/Itgb3/Gata3/Hoxb7	6
GO:0002456	BP	GO:0002456	T cell mediated immunity	9/386	137/23210	0.000489711309363603	0.00817613840258316	0.00612139136704504	Kdm5d/Ccr2/Arid5a/H2-M2/H2-Q6/Il18r1/H2-Q7/Cd8a/Gata3	9
GO:0010692	BP	GO:0010692	regulation of alkaline phosphatase activity	3/386	10/23210	0.000502133713187187	0.00822077225235421	0.00615480827478479	Tgfb2/Mef2c/Smad3	3
GO:0071888	BP	GO:0071888	macrophage apoptotic process	3/386	10/23210	0.000502133713187187	0.00822077225235421	0.00615480827478479	Ccr5/Mef2c/Cdkn2a	3
GO:1901724	BP	GO:1901724	positive regulation of cell proliferation involved in kidney development	3/386	10/23210	0.000502133713187187	0.00822077225235421	0.00615480827478479	C3ar1/Pdgfb/Itgb3	3
GO:2000109	BP	GO:2000109	regulation of macrophage apoptotic process	3/386	10/23210	0.000502133713187187	0.00822077225235421	0.00615480827478479	Ccr5/Mef2c/Cdkn2a	3
GO:0110111	BP	GO:0110111	negative regulation of animal organ morphogenesis	5/386	40/23210	0.000505367317827424	0.00822077225235421	0.00615480827478479	Tgfb2/Bcl2/Cdkn2a/Thrb/Gata3	5
GO:1903053	BP	GO:1903053	regulation of extracellular matrix organization	5/386	40/23210	0.000505367317827424	0.00822077225235421	0.00615480827478479	Tgfb2/Rgcc/Itgb3/Smad3/Ets1	5
GO:0048469	BP	GO:0048469	cell maturation	11/386	198/23210	0.000506745881290614	0.00822077225235421	0.00615480827478479	Rfx3/Runx3/Catsperd/Pdgfb/Epas1/Pou2f2/Bcl2/Ccr6/Ntn4/Fam20c/Gata3	11
GO:0019882	BP	GO:0019882	antigen processing and presentation	8/386	110/23210	0.000510154256381722	0.0082426939730708	0.00617122084332728	Kdm5d/H2-Eb1/H2-Ob/Rab34/H2-M2/H2-Q6/H2-Q7/Ctse	8
GO:0002275	BP	GO:0002275	myeloid cell activation involved in immune response	7/386	85/23210	0.000540347203098732	0.00868645332862479	0.00650345894331779	Hmox1/Ccr2/Unc13d/Rasgrp1/Lat/Cx3cr1/Cd177	7
GO:0002688	BP	GO:0002688	regulation of leukocyte chemotaxis	8/386	111/23210	0.000541954911943149	0.00868645332862479	0.00650345894331779	Vegfd/Trpv4/C3ar1/Ccr2/Stk39/Ccr6/Ripor2/Tnfsf14	8
GO:0030501	BP	GO:0030501	positive regulation of bone mineralization	5/386	41/23210	0.000567786944097132	0.0090282630357032	0.00675936838210871	Cd276/Mef2c/Pkdcc/Smad3/Fam20c	5
GO:1903170	BP	GO:1903170	negative regulation of calcium ion transmembrane transport	5/386	41/23210	0.000567786944097132	0.0090282630357032	0.00675936838210871	Tgfb2/Rem1/Sestd1/Gpr35/Bin1	5
GO:0008037	BP	GO:0008037	cell recognition	13/386	267/23210	0.0005723357703475	0.00906462226000962	0.00678659016222332	Hspa1b/Adam3/Nck2/Crtac1/Mfge8/Cd209b/Clec2i/Pear1/Trbc2/Cd6/Trbc1/Ighg2c/Ighg2b	13
GO:0050808	BP	GO:0050808	synapse organization	18/386	451/23210	0.000608158222602766	0.00959405511011529	0.00718297113310353	Pfn2/Slc7a11/Ppp1r9a/Erbb2/Adgre5/Pdgfb/Dlg4/Mef2c/Ptprs/Baiap2/Sorbs1/Ntng2/Tanc1/Cx3cr1/Lrfn3/Igsf9b/Palm/Col4a1	18
GO:0050708	BP	GO:0050708	regulation of protein secretion	19/386	490/23210	0.000613534161829376	0.00962450900301567	0.00720577165187098	Sstr5/Myrip/Rfx3/Tgfb2/Per2/Cd276/Ptpn22/Trpv4/Ccr5/Rgcc/Rab34/Arid5a/Scamp5/Kcnn4/Rasgrp1/Prkcq/Mmp12/Lrrc32/Gata3	19
GO:0072643	BP	GO:0072643	interferon-gamma secretion	4/386	24/23210	0.00061489251429299	0.00962450900301567	0.00720577165187098	Ptpn22/Arid5a/Rasgrp1/Gata3	4
GO:0007265	BP	GO:0007265	Ras protein signal transduction	17/386	414/23210	0.000624615843185828	0.00973866024764831	0.00729123552356998	Plk2/Tgfb2/Erbb2/Cyth4/Rab34/Dhcr24/Spata13/Baiap2/Gpr35/Rasgrp1/Lat/Arap3/Ripor2/Kitl/Ralgps2/Srgap1/Gpr174	17
GO:0050680	BP	GO:0050680	negative regulation of epithelial cell proliferation	9/386	142/23210	0.000635070373478334	0.00986328289351816	0.00738453922649226	Tgfb2/Runx3/Rgcc/Mef2c/Eng/Cdkn2a/Cxcr3/Gata3/Ar	9
GO:0046677	BP	GO:0046677	response to antibiotic	14/386	305/23210	0.000637997989424135	0.00987049399082049	0.00738993810143785	Nqo1/Id3/Hmox1/Hpgd/Hsph1/Ciita/Pdgfb/Mef2c/Bcl2/Cdkn2a/Ets1/Stk26/Lck/Lcn2	14
GO:0043534	BP	GO:0043534	blood vessel endothelial cell migration	8/386	114/23210	0.000647099833238842	0.00997280396841554	0.00746653653737126	Hmox1/Plk2/Pdgfb/Rgcc/Mef2c/Hdac7/Ets1/Egr3	8
GO:0001666	BP	GO:0001666	response to hypoxia	11/386	204/23210	0.00064991203864521	0.00997773879255621	0.00747023118983495	Hmox1/Vegfd/Tgfb2/Rgcc/Epas1/Prkcb/Eng/Bcl2/Smad3/Sod3/Arnt2	11
GO:1904951	BP	GO:1904951	positive regulation of establishment of protein localization	18/386	454/23210	0.000656584559881514	0.00997773879255621	0.00747023118983495	Myrip/Tgfb2/Erbb2/Cd276/Ptpn22/Trpv4/Ccr5/Rgcc/Rab34/Arid5a/Coro2b/Scamp5/Kcnn4/Rasgrp1/Uaca/Prkcq/Mmp12/Gata3	18
GO:0030198	BP	GO:0030198	extracellular matrix organization	13/386	271/23210	0.000657380344705475	0.00997773879255621	0.00747023118983495	Tgfb2/Rgcc/Creb3l1/Col14a1/Eng/Itgb3/Smad3/Apbb2/Ntn4/Ets1/Mmp12/Col4a2/Col4a1	13
GO:0090287	BP	GO:0090287	regulation of cellular response to growth factor stimulus	13/386	271/23210	0.000657380344705475	0.00997773879255621	0.00747023118983495	Vegfd/Prdm16/Pdgfb/Cd63/Creb3l1/Chst11/Prkcb/Eng/Smad3/Gpc1/Fam20c/Lrg1/Gata3	13
GO:0042101	CC	GO:0042101	T cell receptor complex	7/398	15/23436	2.21218276546528e-09	8.00810161098431e-07	6.54340375890256e-07	Cd3g/Cd6/Cd3d/Cd3e/Skap1/Zap70/Trat1	7
GO:0001772	CC	GO:0001772	immunological synapse	7/398	38/23436	3.09725209616036e-06	0.000560602629405025	0.000458067283695295	Lat/Prkcq/Lck/Cd6/Cd3e/Skap1/Zap70	7
GO:0030175	CC	GO:0030175	filopodium	9/398	91/23436	2.46493820709238e-05	0.00297435876989147	0.00243034258313319	Ppp1r9a/Syne2/Trpv4/Spata13/Itgb3/Ripor2/Kitl/Palm/Vcam1	9
GO:0098802	CC	GO:0098802	plasma membrane signaling receptor complex	12/398	181/23436	6.60041222974095e-05	0.00597337306791555	0.00488083114883475	Dlg4/Sorbs1/Il18r1/Itgb3/Itgb7/Cd3g/Cd6/Cd3d/Cd3e/Skap1/Zap70/Trat1	12
GO:0016324	CC	GO:0016324	apical plasma membrane	16/398	316/23436	0.000111723898155664	0.00808881022647009	0.00660935060668245	Hspa1a/Slc34a2/Myrip/Lmo7/Erbb2/Stk39/Tjp3/Abcb1b/Abcb1a/Kcnn4/Itgb3/Ripor2/Stk26/Tnik/Thy1/Gp2	16
GO:0062023	CC	GO:0062023	collagen-containing extracellular matrix	17/398	359/23436	0.000154175800572351	0.00930193996786517	0.00760059648435625	Hmcn1/Sftpb/Tgfb2/Adamtsl5/Mfge8/Ecm1/Col14a1/S100a6/Pf4/Ntn4/Ltbp3/Gpc1/Sod3/Col6a3/Podnl1/Col4a2/Col4a1	17
GO:0019955	MF	GO:0019955	cytokine binding	15/389	129/22707	6.2382668801876e-09	2.2481715230649e-06	1.91878081627161e-06	Ccr5/Ccr2/Il2ra/Eng/Il18r1/Itgb3/Cx3cr1/Ccr6/Ltbp3/Il2rb/Cd4/Cxcr3/Il9r/Lrrc32/Ccr4	15
GO:0140375	MF	GO:0140375	immune receptor activity	14/389	114/22707	9.8426925310079e-09	2.2481715230649e-06	1.91878081627161e-06	C3ar1/Ccr5/Ccr2/Il2ra/Il21r/Gpr35/Il18r1/Cx3cr1/Ccr6/Il2rb/Cd4/Cxcr3/Il9r/Ccr4	14
GO:0004896	MF	GO:0004896	cytokine receptor activity	13/389	97/22707	1.13927610966127e-08	2.2481715230649e-06	1.91878081627161e-06	Ccr5/Ccr2/Il2ra/Il21r/Gpr35/Il18r1/Cx3cr1/Ccr6/Il2rb/Cd4/Cxcr3/Il9r/Ccr4	13
GO:0001637	MF	GO:0001637	G protein-coupled chemoattractant receptor activity	7/389	25/22707	1.51169796785199e-07	1.78985039393676e-05	1.52761057803991e-05	Ccr5/Ccr2/Gpr35/Cx3cr1/Ccr6/Cxcr3/Ccr4	7
GO:0004950	MF	GO:0004950	chemokine receptor activity	7/389	25/22707	1.51169796785199e-07	1.78985039393676e-05	1.52761057803991e-05	Ccr5/Ccr2/Gpr35/Cx3cr1/Ccr6/Cxcr3/Ccr4	7
GO:0019956	MF	GO:0019956	chemokine binding	7/389	32/22707	9.54520266429396e-07	9.41793329543671e-05	8.03806540151071e-05	Ccr5/Ccr2/Itgb3/Cx3cr1/Ccr6/Cxcr3/Ccr4	7
GO:0016493	MF	GO:0016493	C-C chemokine receptor activity	6/389	24/22707	2.52129502272186e-06	0.00021322952192162	0.00018198821216639	Ccr5/Ccr2/Cx3cr1/Ccr6/Cxcr3/Ccr4	6
GO:0019957	MF	GO:0019957	C-C chemokine binding	6/389	25/22707	3.26975562038607e-06	0.000241961915908569	0.000206510881287541	Ccr5/Ccr2/Cx3cr1/Ccr6/Cxcr3/Ccr4	6
GO:0005126	MF	GO:0005126	cytokine receptor binding	19/389	327/22707	4.2072621476863e-06	0.000276744354603366	0.000236197173203442	Vegfd/Tnfsf13b/Tgfb2/Ecm1/Nsmaf/Lif/Tnfsf10/Eng/Itgb3/Cxcl9/Smad3/Tnfsf8/Pf4/Kitl/Tnfsf14/Ltb/Lta/Lrg1/Gata3	19
GO:0019838	MF	GO:0019838	growth factor binding	12/389	147/22707	9.0630256523405e-06	0.000536531118618558	0.000457921296118257	Erbb2/Pdgfb/Il2ra/Eng/Itgb3/Igf2r/Ltbp3/Il2rb/Gpc1/Il9r/Lrrc32/Col4a1	12
GO:0032813	MF	GO:0032813	tumor necrosis factor receptor superfamily binding	7/389	45/22707	1.06253787716211e-05	0.000571838566618156	0.000488055675634273	Tnfsf13b/Nsmaf/Tnfsf10/Tnfsf8/Tnfsf14/Ltb/Lta	7
GO:0005164	MF	GO:0005164	tumor necrosis factor receptor binding	6/389	33/22707	1.82127053827325e-05	0.000898493465548138	0.00076685075295716	Tnfsf13b/Tnfsf10/Tnfsf8/Tnfsf14/Ltb/Lta	6
GO:0001228	MF	GO:0001228	DNA-binding transcription activator activity, RNA polymerase II-specific	20/389	439/22707	7.88593317179022e-05	0.00343949225099896	0.00293555526401049	Spic/Meis1/Ovol2/Creb3l1/Mef2c/Epas1/Maf/Pou2f2/Nfatc2/Smad3/Ikzf3/Hoxb4/Spib/Arnt2/Hlf/Bcl11b/Gata3/Ar/Esr1/Hoxb7	20
GO:0001216	MF	GO:0001216	DNA-binding transcription activator activity	20/389	440/22707	8.1339343773624e-05	0.00343949225099896	0.00293555526401049	Spic/Meis1/Ovol2/Creb3l1/Mef2c/Epas1/Maf/Pou2f2/Nfatc2/Smad3/Ikzf3/Hoxb4/Spib/Arnt2/Hlf/Bcl11b/Gata3/Ar/Esr1/Hoxb7	20
GO:0005080	MF	GO:0005080	protein kinase C binding	7/389	62/22707	8.97082681945022e-05	0.00354048631807635	0.00302175219181481	Trpv4/Sdc4/Hdac7/Prkcb/Adcy4/Itgb3/Dact2	7
GO:0008528	MF	GO:0008528	G protein-coupled peptide receptor activity	10/389	141/22707	0.00016378289553427	0.00605996713476801	0.00517209143792433	Sstr5/Fpr3/Ccr5/Ccr2/Gpr35/Cx3cr1/Ccr6/Cxcr3/Cysltr2/Ccr4	10
GO:0001653	MF	GO:0001653	peptide receptor activity	10/389	150/22707	0.000270894203200675	0.00943349225263527	0.00805134473909127	Sstr5/Fpr3/Ccr5/Ccr2/Gpr35/Cx3cr1/Ccr6/Cxcr3/Cysltr2/Ccr4	10
