# Supplementary material for: Reprogramming alternative macrophage polarization by GATM-mediated endogenous creatine synthesis: A potential target for HDM-induced asthma treatment
Source: Front Immunol. 2022 Sep 13;13:937331. doi: 10.3389/fimmu.2022.937331 (PMC9513582; doi:10.3389/fimmu.2022.937331)
Supplement: Supplementary file 9 [file Table_4.xls]

ID	Description	GeneRatio	BgRatio	pvalue	p.adjust	qvalue	geneID	Count
mmu04658	mmu04658	Th1 and Th2 cell differentiation	16/202	88/8907	9.31240079977292e-11	2.34672500154278e-08	1.87228268711224e-08	12399/14969/15002/16184/17132/18019/16797/16185/18761/12504/12502/16818/12500/12501/22637/14462	16
mmu04659	mmu04659	Th17 cell differentiation	16/202	104/8907	1.24090294737645e-09	1.56353771369433e-07	1.24743401552054e-07	14969/15002/16184/60504/18019/16797/17127/16185/18761/12504/12502/16818/12500/12501/22637/14462	16
mmu04061	mmu04061	Viral protein interaction with cytokine and cytokine receptor	14/202	95/8907	2.46692967125295e-08	2.07222092385248e-06	1.65327567441864e-06	12774/12772/16184/22035/16182/17329/13051/56744/12458/16185/12766/50930/16992/12773	14
mmu05166	mmu05166	Human T-cell leukemia virus 1 infection	22/202	247/8907	3.65999269726765e-08	2.30579539927862e-06	1.83962790836348e-06	21808/105988/14969/26427/15002/16184/14990/110557/12443/18019/15018/104110/17127/16185/12578/23871/12504/12502/16818/12500/12501/16992	22
mmu04660	mmu04660	T cell receptor signaling pathway	14/202	103/8907	7.08065136352411e-08	3.09040608119297e-06	2.46561220345805e-06	17974/19419/18019/16797/18761/16428/12504/12502/16818/12500/12501/22637/12525/12526	14
mmu05340	mmu05340	Primary immunodeficiency	9/202	36/8907	7.35810971712613e-08	3.09040608119297e-06	2.46561220345805e-06	12265/17060/12504/16818/12500/12501/22637/12525/12526	9
mmu04060	mmu04060	Cytokine-cytokine receptor interaction	23/202	292/8907	1.70732897051875e-07	5.39367806843876e-06	4.30322686329074e-06	24099/21808/12774/12772/16184/60504/16878/22035/16182/17329/13051/21949/56744/12458/16185/12504/12766/85030/50930/16199/16994/16992/12773	23
mmu04640	mmu04640	Hematopoietic cell lineage	13/202	94/8907	1.71227875188532e-07	5.39367806843876e-06	4.30322686329074e-06	14969/15002/16790/16184/16416/12504/17311/12502/16199/12500/12501/12525/12526	13
mmu04514	mmu04514	Cell adhesion molecules	16/202	174/8907	1.91780107816528e-06	5.36984301886279e-05	4.28421059566747e-05	102657/14969/15002/14990/20971/110557/15018/171171/16421/71908/12504/225825/12511/12525/12526/22329	16
mmu04064	mmu04064	NF-kappa B signaling pathway	12/202	105/8907	4.10268858747473e-06	9.90618933492316e-05	7.90343426470478e-05	24099/18751/16797/12043/17060/18761/16818/50930/16994/16992/22637/22329	12
mmu05235	mmu05235	PD-L1 expression and PD-1 checkpoint pathway in cancer	11/202	88/8907	4.32413026524424e-06	9.90618933492316e-05	7.90343426470478e-05	74481/19419/18019/16797/18761/12504/12502/16818/12500/12501/22637	11
mmu04612	mmu04612	Antigen processing and presentation	11/202	90/8907	5.40279284662219e-06	0.000113458649779066	9.05204766407752e-05	15511/193740/12265/14969/15002/14990/110557/15018/12504/12525/12526	11
mmu05321	mmu05321	Inflammatory bowel disease	8/202	62/8907	7.20290511450926e-05	0.00139625545296641	0.00111397156021965	21808/14969/15002/60504/17132/16182/17127/14462	8
mmu05162	mmu05162	Measles	12/202	146/8907	0.000114766322208117	0.00206579379974611	0.00164814793546995	15511/193740/16184/69165/12443/12043/56489/23960/16185/12502/12500/12501	12
mmu04144	mmu04144	Endocytosis	17/202	272/8907	0.000144411558729953	0.0024261141866632	0.00193562159420498	15511/193740/16572/72318/12774/16184/14990/212285/110557/15018/330192/30948/17127/16004/106952/16185/57440	17
mmu05169	mmu05169	Epstein-Barr virus infection	15/202	231/8907	0.000236597050543211	0.00372640354605557	0.00297302872722061	12399/14969/15002/14990/110557/12443/15018/12043/56489/23960/17060/12502/12500/12501/215446	15
mmu04062	mmu04062	Chemokine signaling pathway	13/202	192/8907	0.000414021858753771	0.00613726520035002	0.004896481425509	12774/12772/14701/18751/104110/17329/13051/19395/56744/12458/16428/12766/12773	13
mmu04933	mmu04933	AGE-RAGE signaling pathway in diabetic complications	9/202	101/8907	0.000457445799999192	0.00640424119998869	0.00510948232747635	14205/21808/18751/12443/12043/17127/12827/12826/22329	9
mmu05418	mmu05418	Fluid shear stress and atherosclerosis	11/202	147/8907	0.000498449893994668	0.00661101964666613	0.00527445594199344	18104/15368/11898/63873/18591/17260/20971/16416/12043/14733/22329	11
mmu04218	mmu04218	Cellular senescence	11/202	184/8907	0.0030809339365929	0.0348640579404221	0.0278155182398522	21808/63873/14990/110557/12443/18019/15018/17127/16440/12578/23871	11
mmu04928	mmu04928	Parathyroid hormone synthesis, secretion and action	8/202	108/8907	0.00308799872433816	0.0348640579404221	0.0278155182398522	20531/26427/17260/18751/104110/12043/16440/14462	8
mmu05170	mmu05170	Human immunodeficiency virus 1 infection	13/202	240/8907	0.00317029544165929	0.0348640579404221	0.0278155182398522	12774/14990/14701/18751/110557/18019/15018/12043/16440/12504/12502/12500/12501	13
mmu05135	mmu05135	Yersinia infection	9/202	134/8907	0.00336766819323458	0.0348640579404221	0.0278155182398522	108100/23880/18019/16797/12504/16818/22637/12525/12526	9
mmu04015	mmu04015	Rap1 signaling pathway	12/202	214/8907	0.00342651346106158	0.0348640579404221	0.0278155182398522	18645/14205/18591/23880/18751/104110/16797/16416/19395/106952/17311/78473	12
mmu05145	mmu05145	Toxoplasmosis	8/202	110/8907	0.00345873590678791	0.0348640579404221	0.0278155182398522	15511/193740/21808/12265/12774/14969/15002/12043	8
mmu05211	mmu05211	Renal cell carcinoma	6/202	68/8907	0.00429918017090636	0.0416689770410924	0.0332446725766443	21808/18591/13819/23871/11864/112407	6
mmu04940	mmu04940	Type I diabetes mellitus	6/202	70/8907	0.00496173695944324	0.0463095449548035	0.0369470471443921	14969/15002/14990/110557/15018/16992	6
mmu05163	mmu05163	Human cytomegalovirus infection	13/202	256/8907	0.00546396538118527	0.0491756884306674	0.0392337363836987	12774/26427/14990/14701/18751/110557/12443/18019/15018/104110/16416/16440/12578	13
