# Supplementary material for: Reprogramming alternative macrophage polarization by GATM-mediated endogenous creatine synthesis: A potential target for HDM-induced asthma treatment
Source: Front Immunol. 2022 Sep 13;13:937331. doi: 10.3389/fimmu.2022.937331 (PMC9513582; doi:10.3389/fimmu.2022.937331)
Supplement: Supplementary file 10 [file Table_5.xls]

## Sheet: Table 5
Motif	Strand	Location	p-value	Match Sequence
FOXB1_forkhead_DBD_dimeric_18_1	+	45668641-45668658	8e-06	GGTGTAAATAGTGTCAAA
POU4F2_POU_full_monomeric_16_1	-	45671070-45671085	3e-06	TTGCATATTTAAATTC
FOXJ2_forkhead_DBD_dimeric_13_1	-	45669475-45669487	2e-06	GTAAAAAAAAATA
MYF6_bHLH_full_dimeric_10_1	+	45669878-45669887	5e-06	GACAGCTGTT
MYF6_bHLH_full_dimeric_10_1	-	45669878-45669887	2e-06	AACAGCTGTC
POU2F1_POU_DBD_dimeric_14_1	-	45669724-45669737	7e-06	CATGCATTTTTAAA
POU2F1_POU_DBD_dimeric_14_1	+	45671073-45671086	0	TTTAAATATGCAAA
POU2F1_POU_DBD_dimeric_14_1	-	45671073-45671086	1e-06	TTTGCATATTTAAA
Tp53_p53l_DBD_dimeric_18_1	+	45671349-45671366	6e-06	TCATGAAAATCGACAAGT
Pax6_MA0069.1	-	45669322-45669335	4e-06	TTAAAGCTTGAGTG
POU3F3_POU_DBD_monomeric_12_1	-	45669470-45669481	6e-06	AAAAATAAATAA
POU3F3_POU_DBD_monomeric_12_1	-	45669725-45669736	6e-06	ATGCATTTTTAA
POU3F3_POU_DBD_monomeric_12_1	+	45671045-45671056	0	ATGCATATATTA
POU3F3_POU_DBD_monomeric_12_1	-	45671074-45671085	1e-06	TTGCATATTTAA
SOX9_HMG_full_dimeric_16_1	-	45669570-45669585	7e-06	AAGAATGCGAAGTGTA
FOXG1_forkhead_DBD_dimeric_17_1	-	45669471-45669487	2e-06	GTAAAAAAAAATAAATA
FOXC2_forkhead_DBD_monomeric_12_1	-	45669469-45669480	0	AAAATAAATAAA
FOXC2_forkhead_DBD_monomeric_12_1	-	45669473-45669484	8e-06	AAAAAAAATAAA
POU3F2_POU_DBD_monomeric_13_1	-	45669725-45669737	7e-06	CATGCATTTTTAA
POU3F2_POU_DBD_monomeric_13_1	+	45671044-45671056	0	TATGCATATATTA
POU3F2_POU_DBD_monomeric_13_1	-	45671074-45671086	1e-06	TTTGCATATTTAA
LHX2_homeodomain_DBD_dimeric_15_1	-	45668636-45668650	9e-06	TATTTACACCAATGA
FOXL1_forkhead_full_dimeric_13_1	-	45669466-45669478	3e-06	AATAAATAAAAAG
FOXL1_forkhead_full_dimeric_13_1	-	45669470-45669482	1e-06	AAAAAATAAATAA
POU5F1P1_POU_DBD_monomeric_9_1	-	45671072-45671080	9e-06	TATTTAAAT
POU3F4_POU_DBD_monomeric_11_1	+	45671046-45671056	1e-06	TGCATATATTA
POU3F4_POU_DBD_monomeric_11_1	-	45671074-45671084	5e-06	TGCATATTTAA
TBX1_TBX_DBD_dimeric_23_1	-	45668654-45668676	9e-06	CTTGACACCTCTGTGGTATTTGA
NR2F6_nuclearreceptor_full_dimeric_14_1	+	45669441-45669454	9e-06	AGTATCAAAGGTTA
SRY_HMG_DBD_dimeric_16_1	+	45668628-45668643	5e-06	AGCAATTATCATTGGT
SRY_HMG_DBD_dimeric_16_1	+	45669570-45669585	6e-06	TACACTTCGCATTCTT
FOXC1_forkhead_DBD_monomeric_11_1	-	45669470-45669480	3e-06	AAAATAAATAA
POU2F2_POU_DBD_monomeric_11_1	-	45671071-45671081	4e-06	ATATTTAAATT
IRF5_IRF_full_monomeric_11_1	+	45671152-45671162	2e-06	AAACGAAACCA
POU3F4_POU_DBD_monomeric_9_1	+	45671044-45671052	8e-06	TATGCATAT
Pou2f2_POU_DBD_monomeric_9_1	+	45671044-45671052	8e-06	TATGCATAT
MEOX2_homeodomain_DBD_dimeric_14_1	+	45668629-45668642	7e-06	GCAATTATCATTGG
POU4F3_POU_DBD_monomeric_16_1	-	45669721-45669736	8e-06	ATGCATTTTTAAAAGG
POU4F3_POU_DBD_monomeric_16_1	-	45671070-45671085	7e-06	TTGCATATTTAAATTC
LEF1_HMG_DBD_monomeric_15_1	-	45669551-45669565	4e-06	AAAGATGAAAAAAAT
HMX3_homeodomain_DBD_monomeric_11_1	+	45668628-45668638	7e-06	AGCAATTATCA
HOXC12_homeodomain_DBD_monomeric_9_1	-	45669479-45669487	8e-06	GTAAAAAAA
Foxc1_forkhead_DBD_dimeric_11_1	-	45669467-45669477	2e-06	ATAAATAAAAA
Foxc1_forkhead_DBD_dimeric_11_1	-	45669471-45669481	2e-06	AAAAATAAATA
FIGLA_bHLH_DBD_dimeric_10_1	-	45670822-45670831	1e-06	ACCACCTGTT
SOX2_HMG_full_dimeric_15_1	+	45668780-45668794	7e-06	GTGAATAGCCTTCCT
FOXJ3_forkhead_DBD_dimeric_14_1	-	45669471-45669484	6e-06	AAAAAAAATAAATA
Pou2f2_POU_DBD_dimeric_14_1	+	45671073-45671086	0	TTTAAATATGCAAA
Pou2f2_POU_DBD_dimeric_14_1	-	45671073-45671086	1e-06	TTTGCATATTTAAA
POU2F3_POU_DBD_dimeric_12_1	+	45669725-45669736	9e-06	TTAAAAATGCAT
POU2F3_POU_DBD_dimeric_12_1	+	45671074-45671085	0	TTAAATATGCAA
POU2F3_POU_DBD_dimeric_12_1	-	45671074-45671085	2e-06	TTGCATATTTAA
Ascl2_bHLH_DBD_dimeric_10_1	-	45669878-45669887	7e-06	AACAGCTGTC
ONECUT2_CUT_DBD_monomeric_14_1	-	45669469-45669482	3e-06	AAAAAATAAATAAA
FOXI1_MA0042.1	+	45669468-45669479	0	TTTTATTTATTT
Tcf21_bHLH_DBD_dimeric_14_1	+	45669876-45669889	2e-06	ATGACAGCTGTTCA
Tcf21_bHLH_DBD_dimeric_14_1	-	45669876-45669889	3e-06	TGAACAGCTGTCAT
DRGX_homeodomain_DBD_dimeric_13_1	+	45668681-45668693	8e-06	ATAACTTAATCAC
NFATC1_NFAT_full_dimeric_20_1	+	45669419-45669438	0	GACGGAACCTCCTTTTCCCT
NFATC1_NFAT_full_dimeric_20_1	-	45669420-45669439	7e-06	AAGGGAAAAGGAGGTTCCGT
NFATC1_NFAT_full_dimeric_15_1	+	45670462-45670476	8e-06	TTCCGGCTAGGGAAA
NFATC1_NFAT_full_dimeric_15_1	+	45671145-45671159	9e-06	TTTCGGTAAACGAAA
FOXC2_forkhead_DBD_dimeric_11_1	-	45669467-45669477	1e-06	ATAAATAAAAA
FOXC2_forkhead_DBD_dimeric_11_1	-	45669471-45669481	1e-06	AAAAATAAATA
SOX7_HMG_full_dimeric_16_1	+	45668628-45668643	6e-06	AGCAATTATCATTGGT
SOX7_HMG_full_dimeric_16_1	-	45668628-45668643	2e-06	ACCAATGATAATTGCT
POU1F1_POU_DBD_monomeric_17_1	-	45669723-45669739	5e-06	GCCATGCATTTTTAAAA
POU1F1_POU_DBD_monomeric_17_1	+	45671042-45671058	5e-06	TCTATGCATATATTAAG
POU1F1_POU_DBD_monomeric_17_1	-	45671072-45671088	2e-06	GCTTTGCATATTTAAAT
PRRX1_homeodomain_full_dimeric_11_1	+	45668682-45668692	9e-06	TAACTTAATCA
CART1_homeodomain_DBD_dimeric_13_1	+	45668681-45668693	9e-06	ATAACTTAATCAC
Foxd3_MA0041.1	+	45669468-45669479	3e-06	TTTTATTTATTT
Foxd3_MA0041.1	+	45669472-45669483	2e-06	ATTTATTTTTTT
FOXC2_forkhead_DBD_dimeric_14_1	+	45668643-45668656	6e-06	TGTAAATAGTGTCA
POU3F1_POU_DBD_monomeric_12_2	-	45669470-45669481	8e-06	AAAAATAAATAA
POU3F1_POU_DBD_monomeric_12_2	-	45669725-45669736	4e-06	ATGCATTTTTAA
POU3F1_POU_DBD_monomeric_12_2	+	45671045-45671056	1e-06	ATGCATATATTA
POU3F1_POU_DBD_monomeric_12_2	-	45671074-45671085	2e-06	TTGCATATTTAA
DUXA_homeodomain_DBD_dimeric_13_1	+	45668681-45668693	0	ATAACTTAATCAC
TFAP4_bHLH_full_dimeric_10_1	-	45669878-45669887	7e-06	AACAGCTGTC
POU5F1P1_POU_DBD_monomeric_12_1	+	45669725-45669736	1e-05	TTAAAAATGCAT
POU5F1P1_POU_DBD_monomeric_12_1	+	45671074-45671085	0	TTAAATATGCAA
POU5F1P1_POU_DBD_monomeric_12_1	-	45671074-45671085	2e-06	TTGCATATTTAA
Pou5f1_MA0142.1	-	45669482-45669496	7e-06	TTTTCATTTGTAAAA
Pou5f1_MA0142.1	+	45671073-45671087	8e-06	TTTAAATATGCAAAG
SOX21_HMG_DBD_dimeric_16_1	+	45668628-45668643	1e-06	AGCAATTATCATTGGT
SOX21_HMG_DBD_dimeric_16_1	-	45669570-45669585	8e-06	AAGAATGCGAAGTGTA
POU2F1_POU_DBD_monomeric_12_1	-	45671071-45671082	6e-06	CATATTTAAATT
POU2F1_POU_DBD_monomeric_12_1	+	45671077-45671088	9e-06	AATATGCAAAGC
TBX20_TBX_DBD_monomeric_15_1	+	45668663-45668677	9e-06	ACAGAGGTGTCAAGT
HOXC13_homeodomain_DBD_monomeric_10_1	+	45669739-45669748	6e-06	CCTATAAAAT
MEIS2_MEIS_DBD_dimeric_14_1	+	45669876-45669889	9e-06	ATGACAGCTGTTCA
PHOX2A_homeodomain_DBD_dimeric_11_1	+	45668682-45668692	8e-06	TAACTTAATCA
CPEB1_RRM_full_monomeric_8_1	-	45669467-45669474	4e-06	AATAAAAA
POU3F3_POU_DBD_dimeric_12_1	+	45671074-45671085	1e-06	TTAAATATGCAA
POU3F3_POU_DBD_dimeric_12_1	-	45671074-45671085	5e-06	TTGCATATTTAA
Sox2_MA0143.1	-	45669483-45669497	1e-05	CTTTTCATTTGTAAA
FOXC1_forkhead_DBD_dimeric_13_1	-	45669467-45669479	0	AAATAAATAAAAA
FOXC1_forkhead_DBD_dimeric_13_1	-	45669471-45669483	0	AAAAAAATAAATA
MSC_bHLH_full_dimeric_10_1	+	45669878-45669887	1e-06	GACAGCTGTT
MSC_bHLH_full_dimeric_10_1	-	45669878-45669887	5e-06	AACAGCTGTC
Foxj3_forkhead_DBD_dimeric_13_1	-	45669471-45669483	4e-06	AAAAAAATAAATA
Foxj3_forkhead_DBD_dimeric_13_1	-	45669475-45669487	1e-06	GTAAAAAAAAATA
Foxj3_forkhead_DBD_dimeric_13_1	+	45671150-45671162	5e-06	GTAAACGAAACCA
FOXB1_forkhead_DBD_monomeric_11_1	-	45669470-45669480	7e-06	AAAATAAATAA
POU4F1_POU_DBD_monomeric_14_1	-	45669723-45669736	4e-06	ATGCATTTTTAAAA
POU4F1_POU_DBD_monomeric_14_1	-	45671072-45671085	3e-06	TTGCATATTTAAAT
ONECUT3_CUT_DBD_monomeric_14_1	-	45669469-45669482	1e-06	AAAAAATAAATAAA
HOXB13_homeodomain_DBD_monomeric_10_1	+	45669739-45669748	7e-06	CCTATAAAAT
HMX1_homeodomain_DBD_monomeric_11_1	+	45668628-45668638	1e-05	AGCAATTATCA
FOXJ2_forkhead_DBD_dimeric_14_1	-	45669471-45669484	7e-06	AAAAAAAATAAATA
V_FOXP1_01_M00987	+	45669458-45669477	4e-06	ATATTAGGCTTTTTATTTAT
V_FOXP1_01_M00987	+	45669466-45669485	6e-06	CTTTTTATTTATTTTTTTTT
V_FOXP1_01_M00987	+	45669468-45669487	1e-06	TTTTATTTATTTTTTTTTAC
V_FOXP1_01_M00987	+	45669470-45669489	1e-06	TTATTTATTTTTTTTTACAA
V_FOXP1_01_M00987	-	45671062-45671081	6e-06	ATATTTAAATTCTCAAATAT
V_HNF3B_01_M00131	+	45669466-45669480	2e-06	CTTTTTATTTATTTT
V_HNF3B_01_M00131	+	45669470-45669484	2e-06	TTATTTATTTTTTTT
V_MEIS1_02_M01419	-	45669873-45669888	2e-06	GAACAGCTGTCATTCT
V_DBX1_01_M01483	-	45669467-45669483	0	AAAAAAATAAATAAAAA
V_DBX1_01_M01483	-	45669468-45669484	1e-05	AAAAAAAATAAATAAAA
V_DBX1_01_M01483	+	45669470-45669486	1e-05	TTATTTATTTTTTTTTA
V_DBX1_01_M01483	-	45669470-45669486	6e-06	TAAAAAAAAATAAATAA
V_FREAC7_01_M00293	-	45669467-45669482	0	AAAAAATAAATAAAAA
V_PREP1_01_M01459	-	45669873-45669888	2e-06	GAACAGCTGTCATTCT
V_GEN_INI_B_M00315	+	45671138-45671145	1e-05	CCTCATTT
V_TCF3_01_M01594	-	45669485-45669497	4e-06	CTTTTCATTTGTA
V_MYOD_Q6_M00184	-	45670822-45670831	7e-06	ACCACCTGTT
V_POU3F3_01_M03090	+	45671040-45671056	8e-06	GGTCTATGCATATATTA
V_POU3F3_01_M03090	-	45671074-45671090	4e-06	ACGCTTTGCATATTTAA
V_TCFE2A_04_M02927	+	45671678-45671694	8e-06	ACGAGCAGATGGCATGG
V_GATA2_02_M00348	-	45669518-45669527	9e-06	AAAGATAAGG
V_FOXA2_04_M02749	-	45669466-45669482	0	AAAAAATAAATAAAAAG
V_MYB_03_M02883	+	45669606-45669621	1e-06	TGAGCAACTGCCATCT
V_HMGIY_Q3_M01010	+	45669471-45669485	1e-06	TATTTATTTTTTTTT
V_HMGIY_Q3_M01010	+	45669472-45669486	1e-05	ATTTATTTTTTTTTA
V_HMGIY_Q3_M01010	+	45669544-45669558	2e-06	AAATCAAATTTTTTT
V_EVI1_04_M00081	-	45669467-45669481	9e-06	AAAAATAAATAAAAA
V_EVI1_04_M00081	-	45669470-45669484	8e-06	AAAAAAAATAAATAA
V_EVI1_04_M00081	-	45669471-45669485	3e-06	AAAAAAAAATAAATA
V_FOXD3_01_M00130	+	45669468-45669479	1e-06	TTTTATTTATTT
V_FOXD3_01_M00130	+	45669472-45669483	1e-06	ATTTATTTTTTT
V_BCL6_01_M01183	+	45669466-45669481	2e-06	CTTTTTATTTATTTTT
V_BCL6_01_M01183	+	45669467-45669482	0	TTTTTATTTATTTTTT
V_BCL6_01_M01183	+	45669468-45669483	0	TTTTATTTATTTTTTT
V_BCL6_01_M01183	+	45669469-45669484	8e-06	TTTATTTATTTTTTTT
V_BCL6_01_M01183	+	45669470-45669485	0	TTATTTATTTTTTTTT
V_POU5F1_02_M02245	-	45669482-45669496	7e-06	TTTTCATTTGTAAAA
V_POU5F1_02_M02245	+	45671073-45671087	8e-06	TTTAAATATGCAAAG
V_HOXA13_02_M01297	-	45669467-45669475	4e-06	AAATAAAAA
V_MAFB_03_M02879	-	45669478-45669492	1e-06	CATTTGTAAAAAAAA
V_SP100_03_M02809	-	45671142-45671155	1e-06	GTTTACCGAAAAAT
V_OCTAMER_01_M01324	+	45671040-45671056	8e-06	GGTCTATGCATATATTA
V_OCTAMER_01_M01324	-	45671074-45671090	4e-06	ACGCTTTGCATATTTAA
V_ISL2_01_M01328	-	45671051-45671066	2e-06	AATATTCACTTAATAT
V_OCT1_01_M00135	+	45671074-45671092	4e-06	TTAAATATGCAAAGCGTGA
V_POU2F3_01_M01476	+	45671041-45671056	8e-06	GTCTATGCATATATTA
V_POU1F1_Q6_M00744	+	45671045-45671054	8e-06	ATGCATATAT
V_FOXO3A_Q1_M01137	-	45669467-45669478	3e-06	AATAAATAAAAA
V_FOXO3A_Q1_M01137	-	45669471-45669482	4e-06	AAAAAATAAATA
V_FOXJ1_03_M02750	-	45669465-45669480	3e-06	AAAATAAATAAAAAGC
V_HFH4_01_M00742	+	45669468-45669480	5e-06	TTTTATTTATTTT
V_E2A_Q2_M00804	-	45670817-45670830	6e-06	CCACCTGTTCCCGG
V_HOXD13_01_M01404	+	45669736-45669751	6e-06	TGGCCTATAAAATCTA
V_SOX21_03_M02803	+	45669469-45669484	9e-06	TTTATTTATTTTTTTT
V_TCFAP2E_04_M02926	-	45669475-45669488	8e-06	TGTAAAAAAAAATA
V_TCFAP2E_04_M02926	-	45669476-45669489	8e-06	TTGTAAAAAAAAAT
V_TCFAP2E_04_M02926	-	45669477-45669490	4e-06	TTTGTAAAAAAAAA
V_TCFAP2E_04_M02926	-	45669551-45669564	3e-06	AAGATGAAAAAAAT
V_CDX_Q5_M00991	-	45669469-45669486	0	TAAAAAAAAATAAATAAA
V_NKX62_Q2_M00489	-	45669469-45669480	7e-06	AAAATAAATAAA
V_TAL1_GATA1_01_M02243	-	45669519-45669536	1e-05	GTTATTCTGAAAGATAAG
V_BARBIE_01_M00238	-	45669459-45669473	1e-05	ATAAAAAGCCTAATA
V_BCL6_02_M01185	+	45670424-45670437	9e-06	AGCTTCCCAGGGAT
V_TGIF2_01_M01407	-	45669873-45669888	5e-06	GAACAGCTGTCATTCT
V_ELF4_04_M02850	-	45669471-45669487	2e-06	GTAAAAAAAAATAAATA
V_ELF4_04_M02850	-	45669472-45669488	0	TGTAAAAAAAAATAAAT
V_ELF4_04_M02850	-	45669473-45669489	5e-06	TTGTAAAAAAAAATAAA
V_ELF4_04_M02850	-	45669474-45669490	0	TTTGTAAAAAAAAATAA
V_ELF4_04_M02850	-	45669475-45669491	6e-06	ATTTGTAAAAAAAAATA
V_SOX13_03_M02797	-	45669471-45669486	8e-06	TAAAAAAAAATAAATA
V_GEN_INI3_B_M00314	+	45671138-45671145	1e-05	CCTCATTT
V_MEIS2_01_M01488	-	45669873-45669888	3e-06	GAACAGCTGTCATTCT
V_FOXA2_02_M02853	-	45671278-45671292	4e-06	CCAAATAACAACCGA
V_POU3F2_01_M00463	+	45671045-45671058	1e-06	ATGCATATATTAAG
V_TGIF_02_M01346	+	45669872-45669888	0	GAGAATGACAGCTGTTC
V_ZFP105_03_M02827	-	45669464-45669478	3e-06	AATAAATAAAAAGCC
V_ZFP105_03_M02827	-	45669467-45669481	2e-06	AAAAATAAATAAAAA
V_ZFP105_03_M02827	-	45669470-45669484	6e-06	AAAAAAAATAAATAA
V_ZFP105_03_M02827	-	45669471-45669485	2e-06	AAAAAAAAATAAATA
V_ZFP105_03_M02827	-	45669474-45669488	0	TGTAAAAAAAAATAA
V_FKLF_Q5_M01837	+	45670738-45670747	5e-06	GGGGTGGGCG
V_HOXB13_01_M01467	+	45669736-45669751	7e-06	TGGCCTATAAAATCTA
V_ARID5A_03_M02736	-	45669451-45669464	1e-06	CTAATATTGGTAAC
V_GATA3_05_M02859	-	45669735-45669756	9e-06	TGCTCTAGATTTTATAGGCCAT
V_HNF1_Q6_M00790	+	45669467-45669484	1e-05	TTTTTATTTATTTTTTTT
V_XFD3_01_M00269	-	45669477-45669490	7e-06	TTTGTAAAAAAAAA
V_IRF3_Q3_M01279	+	45669428-45669440	2e-06	TCCTTTTCCCTTA
V_E47_02_M00071	+	45669875-45669890	6e-06	AATGACAGCTGTTCAG
V_HNF3_Q6_M00791	-	45669469-45669481	0	AAAAATAAATAAA
V_HNF3_Q6_M00791	-	45669473-45669485	6e-06	AAAAAAAAATAAA
V_HNF3ALPHA_Q6_M00724	+	45669471-45669481	1e-06	TATTTATTTTT
V_HNF1_Q6_01_M01011	-	45669468-45669488	4e-06	TGTAAAAAAAAATAAATAAAA
V_TATA_C_M00216	+	45669739-45669748	4e-06	CCTATAAAAT
V_REST_01_M01256	-	45669372-45669393	5e-06	TAGAGCAGCTGTCTATGGTTTT
V_OCT1_04_M00138	+	45671037-45671059	0	AATGGTCTATGCATATATTAAGT
V_OCT1_04_M00138	+	45671064-45671086	5e-06	ATTTGAGAATTTAAATATGCAAA
V_OCT1_04_M00138	-	45671065-45671087	5e-06	CTTTGCATATTTAAATTCTCAAA
V_OCT1_04_M00138	+	45671072-45671094	5e-06	ATTTAAATATGCAAAGCGTGAGT
Tal1_Gata1_MA0140.1	-	45669519-45669536	1e-05	GTTATTCTGAAAGATAAG
V_TAL1BETAE47_01_M00065	+	45669628-45669643	3e-06	TTTTACAGATGGTCCA
V_TCF7_03_M02817	-	45669550-45669566	2e-06	CAAAGATGAAAAAAATT
V_OCAB_Q6_M02113	+	45671078-45671088	1e-06	ATATGCAAAGC
V_XFD2_01_M00268	-	45669467-45669480	1e-06	AAAATAAATAAAAA
V_PNR_01_M01650	+	45669441-45669454	2e-06	AGTATCAAAGGTTA
V_NCX_02_M01420	+	45669467-45669483	9e-06	TTTTTATTTATTTTTTT
V_NCX_02_M01420	-	45669467-45669483	2e-06	AAAAAAATAAATAAAAA
V_SRF_Q5_02_M01007	+	45670902-45670920	1e-06	CTTGCCCTTTTTTAGCCAG
V_STAT4_Q5_M02117	-	45669432-45669441	1e-05	TTAAGGGAAA
V_TBP_06_M02814	+	45669467-45669482	1e-06	TTTTTATTTATTTTTT
V_TBP_06_M02814	-	45669467-45669482	5e-06	AAAAAATAAATAAAAA
V_TGIF1_01_M03111	+	45669872-45669888	0	GAGAATGACAGCTGTTC
V_TBX5_01_M01019	+	45668665-45668676	9e-06	AGAGGTGTCAAG
V_SRF_03_M01304	-	45670906-45670918	1e-05	GGCTAAAAAAGGG
V_OCT1_B_M00342	+	45671079-45671088	7e-06	TATGCAAAGC
V_TAL1BETAITF2_01_M00070	+	45669628-45669643	5e-06	TTTTACAGATGGTCCA
V_MYOD_01_M00001	+	45670821-45670832	0	GAACAGGTGGTG
V_GFI1_Q6_M01067	+	45668685-45668697	8e-06	CTTAATCACTGGA
V_MYOD_Q6_02_M02100	-	45669380-45669388	8e-06	CAGCTGTCT
V_MYOD_Q6_02_M02100	-	45669877-45669885	4e-06	CAGCTGTCA
V_MTF1_06_M02882	-	45669466-45669479	2e-06	AAATAAATAAAAAG
V_MTF1_06_M02882	-	45669469-45669482	1e-06	AAAAAATAAATAAA
V_MTF1_06_M02882	-	45669552-45669565	0	AAAGATGAAAAAAA
V_IRF5_03_M02769	+	45671149-45671163	6e-06	GGTAAACGAAACCAC
V_MRG2_01_M01395	-	45669873-45669888	3e-06	GAACAGCTGTCATTCT
V_PKNOX2_01_M01411	-	45669873-45669888	1e-06	GAACAGCTGTCATTCT
V_MYOD_Q6_01_M00929	+	45668744-45668761	6e-06	CAGCAGCAGGTGAGGAGG
V_MYOD_Q6_01_M00929	+	45670818-45670835	2e-06	CGGGAACAGGTGGTGGGG
V_SMAD4_04_M02898	+	45669395-45669411	4e-06	AACTTCCCGCCAGTCTC
V_OCT2_01_M01368	+	45671041-45671056	7e-06	GTCTATGCATATATTA
V_TAL1ALPHAE47_01_M00066	+	45669628-45669643	4e-06	TTTTACAGATGGTCCA
V_OCT1_Q6_M00195	+	45671076-45671090	4e-06	AAATATGCAAAGCGT
V_FOXL1_04_M02753	-	45669466-45669482	0	AAAAAATAAATAAAAAG
V_FOXL1_04_M02753	-	45669470-45669486	7e-06	TAAAAAAAAATAAATAA
V_GEN_INI2_B_M00313	+	45671138-45671145	1e-05	CCTCATTT
V_TCF7_04_M02921	+	45669479-45669493	9e-06	TTTTTTTACAAATGA
V_GATA6_01_M00462	-	45668631-45668640	9e-06	AATGATAATT
V_GATA6_01_M00462	-	45669518-45669527	3e-06	AAAGATAAGG
V_FOX_Q2_M00809	+	45669468-45669480	0	TTTTATTTATTTT
V_SIX4_01_M01374	-	45668663-45668679	8e-06	TTACTTGACACCTCTGT
V_SRF_Q4_M00810	+	45670848-45670865	7e-06	CCCGAATTAGGAACTGTC
V_BBX_03_M02739	+	45671051-45671065	8e-06	ATATTAAGTGAATAT
V_OCT1_06_M00162	-	45671069-45671082	3e-06	CATATTTAAATTCT
V_IRF6_03_M02770	+	45671150-45671166	3e-06	GTAAACGAAACCACCTA
V_OCT1_07_M00248	-	45671071-45671082	7e-06	CATATTTAAATT
V_SRF_02_M01257	-	45670901-45670918	5e-06	GGCTAAAAAAGGGCAAGC
V_RARA_03_M02787	+	45669443-45669458	8e-06	TATCAAAGGTTACCAA
V_SOX8_03_M02808	+	45669470-45669486	2e-06	TTATTTATTTTTTTTTA
V_MYF6_03_M02781	-	45669333-45669348	5e-06	GCAAAACAGTTGCTTA
V_MYF6_03_M02781	+	45669874-45669889	4e-06	GAATGACAGCTGTTCA
V_MYF6_03_M02781	-	45669876-45669891	9e-06	CCTGAACAGCTGTCAT
V_SOX2_01_M02246	-	45669483-45669497	1e-05	CTTTTCATTTGTAAA
V_SRF_06_M02916	-	45669470-45669486	4e-06	TAAAAAAAAATAAATAA
V_SRF_06_M02916	-	45669471-45669487	0	GTAAAAAAAAATAAATA
V_SRF_06_M02916	-	45669472-45669488	1e-06	TGTAAAAAAAAATAAAT
V_SRF_06_M02916	-	45669473-45669489	1e-06	TTGTAAAAAAAAATAAA
V_SRF_06_M02916	-	45669474-45669490	0	TTTGTAAAAAAAAATAA
V_SRF_06_M02916	-	45669475-45669491	1e-06	ATTTGTAAAAAAAAATA
V_HFH3_01_M00289	+	45669468-45669480	0	TTTTATTTATTTT
V_HSF2_02_M01244	+	45671060-45671072	5e-06	GAATATTTGAGAA
V_FOXJ2_01_M00422	-	45669466-45669483	0	AAAAAAATAAATAAAAAG
V_SATB1_01_M01232	-	45669481-45669492	1e-05	CATTTGTAAAAA
V_HNF3B_Q6_M02014	+	45669470-45669478	1e-05	TTATTTATT
V_BARHL2_01_M01446	+	45668624-45668639	9e-06	AGGAAGCAATTATCAT
V_PIT1_Q6_M00802	-	45667924-45667941	6e-06	TATTCAAGATCCTTCACA
V_PIT1_Q6_M00802	-	45669479-45669496	9e-06	TTTTCATTTGTAAAAAAA
V_PIT1_Q6_M00802	-	45671069-45671086	5e-06	TTTGCATATTTAAATTCT
V_HNF4_01_M00134	-	45671308-45671326	6e-06	ATATGGCCAAAGACCATGT
V_MAFK_04_M02880	+	45669724-45669738	7e-06	TTTAAAAATGCATGG
V_TCF3_05_M02920	-	45669476-45669490	3e-06	TTTGTAAAAAAAAAT
V_BRCA_01_M01082	+	45670937-45670944	1e-05	TTCTGTTG
V_FOXK1_03_M02752	-	45669466-45669482	0	AAAAAATAAATAAAAAG
V_PAX6_01_M00097	-	45669319-45669339	4e-06	TTGCTTAAAGCTTGAGTGCAG
V_OCT4_01_M01125	-	45669482-45669496	3e-06	TTTTCATTTGTAAAA
V_OCT4_01_M01125	+	45671073-45671087	5e-06	TTTAAATATGCAAAG
